# Supplementary material for: Diaqua­bis[3-(2-hydroxy­ethyl)-2-methyl-4-oxopyrido[1,2-a]pyrimidin-9-olato-κ2 N 1,O 9]manganese(II)
Source: Acta Crystallogr Sect E Struct Rep Online. 2008 May 10;64(Pt 6):m801. doi: 10.1107/S160053680801369X (PMC2961442; doi:10.1107/S160053680801369X)
Supplement: Supplementary file 1 [file e-64-0m801-sup1.cif]

##############################################################################
###                                                                        ###
###        Electronic paper (Acta Crystallographica Section E)             ###
###                                                                        ###
##############################################################################
#                                                                            #
# This CIF contains the data in a paper accepted for publication in Acta     #
# Crystallographica Section E. It conforms to the requirements of Notes      #
# for Authors for Section E, and has been peer reviewed under the auspices   #
# of the IUCr Commission on Journals.                                        #
#                                                                            #
# Full details of the Crystallographic Information File format               #
# are given in the paper "The Crystallographic Information File (CIF):       #
# a New Standard Archive File for Crystallography" by S. R. Hall, F. H.      #
# Allen and I. D. Brown [Acta Cryst. (1991), A47, 655-685].                  #
#                                                                            #
# The current version of the core CIF dictionary is obtainable from          #
# ftp://ftp.iucr.org/pub/cif_core.dic. The current version number is 2.4.    #
#                                                                            #
# Software is freely available for graphical display of the structure(s) in  #
# this CIF.  For information consult the CIF home page http://www.iucr.org/  #
# cif/home.html                                                              #
#                                                                            #
# This file may be used for bona fide research purposes within the           #
# scientific community so long as proper attribution is given to the journal # 
# article from which it was obtained.                                        #
#                                                                            #
##############################################################################
                                             
data_I
_audit_creation_method     SHELXL-97
_chemical_name_systematic
;
Diaquabis[3-(2-hydroxyethyl)-2-methyl-4-oxopyrido[1,2-<i>a</i>]pyrimidin-
9-olato-\k^2^<i>N</i>^1^,<i>O</i>^9^]manganese(II)
;
_chemical_name_common     ?
_chemical_formula_moiety     'C22 H26 Mn N4 O8'
_chemical_formula_sum     'C22 H26 Mn N4 O8'
_chemical_formula_iupac     '[Mn (C11 H11 N2 O3)2 (H2 O)2]'
_chemical_formula_weight     529.41
_chemical_melting_point     ?
_symmetry_cell_setting     monoclinic
_symmetry_space_group_name_H-M     'P 21/n'
_symmetry_space_group_name_Hall     '-P 2yn'
loop_
    _symmetry_equiv_pos_as_xyz
    'x, y, z'
    '-x+1/2, y+1/2, -z+1/2'
    '-x, -y, -z'
    'x-1/2, -y-1/2, z-1/2'
_cell_length_a     5.2656(11)
_cell_length_b     14.620(3)
_cell_length_c     14.715(3)
_cell_angle_alpha     90.00
_cell_angle_beta     97.35(3)
_cell_angle_gamma     90.00
_cell_volume     1123.5(4)
_cell_formula_units_Z     2
_cell_measurement_reflns_used     4792
_cell_measurement_theta_min     3.12
_cell_measurement_theta_max     25.00
_cell_measurement_temperature     293(2)
_exptl_crystal_description     block
_exptl_crystal_colour     brown
_exptl_crystal_size_max     0.15
_exptl_crystal_size_mid     0.12
_exptl_crystal_size_min     0.06
_exptl_crystal_density_diffrn     1.565
_exptl_crystal_density_meas     ?
_exptl_crystal_density_method     'not measured'
_exptl_crystal_F_000     550
_exptl_absorpt_coefficient_mu     0.646
_exptl_absorpt_correction_type     multi-scan
_exptl_absorpt_process_details     '(CrystalClear; Rigaku, 2005)'
_exptl_absorpt_correction_T_min     0.904
_exptl_absorpt_correction_T_max     0.965
_diffrn_ambient_temperature     293(2)
_diffrn_radiation_type     MoK\a
_diffrn_radiation_wavelength     0.71073
_diffrn_radiation_source     'fine-focus sealed tube'
_diffrn_radiation_monochromator     graphite
_diffrn_measurement_device_type     'Rigaku Scxmini 1K CCD area-detector'
_diffrn_measurement_method     'thin-slice \w'
_diffrn_detector_area_resol_mean     8.192
_diffrn_reflns_number     9361
_diffrn_reflns_av_R_equivalents     0.0633
_diffrn_reflns_av_sigmaI/netI     0.0454
_diffrn_reflns_theta_min     3.12
_diffrn_reflns_theta_max     25.00
_diffrn_reflns_theta_full     25.00
_diffrn_measured_fraction_theta_max     0.995
_diffrn_measured_fraction_theta_full     0.995
_diffrn_reflns_limit_h_min     -6
_diffrn_reflns_limit_h_max     6
_diffrn_reflns_limit_k_min     -17
_diffrn_reflns_limit_k_max     17
_diffrn_reflns_limit_l_min     -17
_diffrn_reflns_limit_l_max     17
_diffrn_standards_number     0
_diffrn_standards_interval_count     ?
_diffrn_standards_interval_time     ?
_diffrn_standards_decay_%     ?
_reflns_number_total     1971
_reflns_number_gt     1553
_reflns_threshold_expression     I>2\s(I)
_refine_ls_structure_factor_coef     Fsqd
_refine_ls_matrix_type     full
_refine_ls_R_factor_all     0.0652
_refine_ls_R_factor_gt     0.0472
_refine_ls_wR_factor_gt     0.1018
_refine_ls_wR_factor_ref     0.1081
_refine_ls_goodness_of_fit_ref     1.045
_refine_ls_restrained_S_all     1.045
_refine_ls_number_reflns     1971
_refine_ls_number_parameters     172
_refine_ls_number_restraints     1
_refine_ls_hydrogen_treatment     mixed
_refine_ls_weighting_scheme     calc
_refine_ls_weighting_details
         'calc w=1/[\s^2^(Fo^2^)+(0.0407P)^2^+1.0124P] where P=(Fo^2^+2Fc^2^)/3'
_atom_sites_solution_hydrogens     geom
_atom_sites_solution_primary     direct
_atom_sites_solution_secondary     difmap
_refine_ls_shift/su_max     0.000
_refine_ls_shift/su_mean     0.000
_refine_diff_density_max     0.271
_refine_diff_density_min     -0.252
_refine_ls_extinction_method     none
_refine_ls_extinction_coef     ?
loop_
    _atom_type_symbol
    _atom_type_description
    _atom_type_scat_dispersion_real
    _atom_type_scat_dispersion_imag
    _atom_type_scat_source
    'C' 'C' 0.0033 0.0016
                         'International Tables Vol C Tables 4.2.6.8 and 6.1.1.4'
    'H' 'H' 0.0000 0.0000
                         'International Tables Vol C Tables 4.2.6.8 and 6.1.1.4'
    'N' 'N' 0.0061 0.0033
                         'International Tables Vol C Tables 4.2.6.8 and 6.1.1.4'
    'O' 'O' 0.0106 0.0060
                         'International Tables Vol C Tables 4.2.6.8 and 6.1.1.4'
    'Mn' 'Mn' 0.3368 0.7283
                         'International Tables Vol C Tables 4.2.6.8 and 6.1.1.4'
_computing_data_collection     'CrystalClear (Rigaku, 2005)'
_computing_cell_refinement     'CrystalClear (Rigaku, 2005)'
_computing_data_reduction     'CrystalClear (Rigaku, 2005)'
_computing_structure_solution     'SHELXS97 (Sheldrick, 2008)'
_computing_structure_refinement     'SHELXL97 (Sheldrick, 2008)'
_computing_molecular_graphics     'SHELXTL (Sheldrick, 2008)'
_computing_publication_material     'SHELXTL (Sheldrick, 2008)'
loop_
    _atom_site_type_symbol
    _atom_site_label
    _atom_site_fract_x
    _atom_site_fract_y
    _atom_site_fract_z
    _atom_site_U_iso_or_equiv
    _atom_site_adp_type
    _atom_site_calc_flag
    _atom_site_refinement_flags
    _atom_site_occupancy
    _atom_site_disorder_assembly
    _atom_site_disorder_group
    Mn Mn1 0.0000 1.0000 0.5000 0.0287(2) Uani d S 1 . .
    N N2 -0.0870(5) 0.71347(17) 0.40610(17) 0.0305(6) Uani d . 1 . .
    C C8 0.2483(6) 0.7863(2) 0.5424(2) 0.0299(7) Uani d . 1 . .
    C C7 0.2868(6) 0.6962(2) 0.5179(2) 0.0331(7) Uani d . 1 . .
    C C1 -0.1042(6) 0.8032(2) 0.4332(2) 0.0276(7) Uani d . 1 . .
    C C6 0.1200(6) 0.6554(2) 0.4466(2) 0.0349(8) Uani d . 1 . .
    C C2 -0.3130(6) 0.8590(2) 0.3894(2) 0.0304(7) Uani d . 1 . .
    C C3 -0.4831(6) 0.8190(2) 0.3220(2) 0.0358(8) Uani d . 1 . .
    H H3A -0.6164 0.8534 0.2918 0.043 Uiso calc R 1 . .
    C C10 0.4954(6) 0.6367(2) 0.5655(2) 0.0374(8) Uani d . 1 . .
    H H10A 0.6367 0.6748 0.5920 0.045 Uiso calc R 1 . .
    H H10B 0.5583 0.5962 0.5212 0.045 Uiso calc R 1 . .
    C C4 -0.4570(7) 0.7271(2) 0.2988(2) 0.0415(8) Uani d . 1 . .
    H H4A -0.5763 0.7011 0.2541 0.050 Uiso calc R 1 . .
    C C9 0.4222(6) 0.8307(2) 0.6180(2) 0.0391(8) Uani d . 1 . .
    H H9A 0.3679 0.8926 0.6257 0.059 Uiso calc R 1 . .
    H H9B 0.5942 0.8306 0.6029 0.059 Uiso calc R 1 . .
    H H9C 0.4162 0.7975 0.6739 0.059 Uiso calc R 1 . .
    C C11 0.3977(7) 0.5808(2) 0.6400(2) 0.0424(9) Uani d . 1 . .
    H H11A 0.3216 0.6216 0.6810 0.051 Uiso calc R 1 . .
    H H11B 0.2645 0.5399 0.6124 0.051 Uiso calc R 1 . .
    N N1 0.0601(4) 0.83949(17) 0.49945(17) 0.0287(6) Uani d . 1 . .
    C C5 -0.2638(6) 0.6753(2) 0.3393(2) 0.0385(8) Uani d . 1 . .
    H H5A -0.2493 0.6143 0.3226 0.046 Uiso calc R 1 . .
    O O1W 0.1917(5) 1.00410(18) 0.37828(18) 0.0403(6) Uani d . 1 . .
    O O2 0.1298(5) 0.57713(15) 0.41699(17) 0.0468(6) Uani d . 1 . .
    O O1 -0.3258(4) 0.94368(14) 0.41643(15) 0.0343(5) Uani d . 1 . .
    O O3 0.5924(5) 0.52796(17) 0.69223(16) 0.0471(6) Uani d D 1 . .
    H H1WB 0.144(7) 0.995(3) 0.323(3) 0.048(11) Uiso d . 1 . .
    H H1WA 0.339(9) 0.986(3) 0.388(3) 0.077(16) Uiso d . 1 . .
    H H3B 0.653(8) 0.495(2) 0.657(2) 0.070(15) Uiso d D 1 . .
loop_
    _atom_site_aniso_label
    _atom_site_aniso_U_11
    _atom_site_aniso_U_22
    _atom_site_aniso_U_33
    _atom_site_aniso_U_12
    _atom_site_aniso_U_13
    _atom_site_aniso_U_23
    Mn1 0.0246(3) 0.0276(4) 0.0328(4) 0.0007(3) -0.0004(3) -0.0054(3)
    N2 0.0335(14) 0.0257(14) 0.0325(15) 0.0011(11) 0.0045(12) -0.0006(11)
    C8 0.0295(16) 0.0291(17) 0.0313(17) -0.0005(14) 0.0046(13) 0.0042(13)
    C7 0.0350(18) 0.0299(18) 0.0349(18) 0.0028(14) 0.0063(14) 0.0035(14)
    C1 0.0286(16) 0.0254(16) 0.0301(16) -0.0011(13) 0.0085(13) 0.0006(13)
    C6 0.0389(18) 0.0293(18) 0.0374(18) 0.0045(14) 0.0083(15) 0.0032(14)
    C2 0.0264(16) 0.0314(17) 0.0340(18) -0.0011(13) 0.0059(13) -0.0006(14)
    C3 0.0325(17) 0.0357(18) 0.0368(19) -0.0002(14) -0.0045(14) -0.0035(14)
    C10 0.0375(18) 0.0300(18) 0.044(2) 0.0045(15) 0.0041(15) 0.0037(15)
    C4 0.041(2) 0.042(2) 0.039(2) -0.0059(16) -0.0030(16) -0.0081(16)
    C9 0.0379(19) 0.0322(18) 0.044(2) 0.0029(15) -0.0067(15) -0.0009(15)
    C11 0.043(2) 0.040(2) 0.043(2) 0.0061(16) 0.0035(16) 0.0033(16)
    N1 0.0252(14) 0.0262(14) 0.0332(14) -0.0008(10) -0.0016(12) 0.0000(11)
    C5 0.045(2) 0.0322(18) 0.0376(19) -0.0078(16) 0.0025(16) -0.0091(15)
    O1W 0.0290(13) 0.0563(16) 0.0350(14) 0.0032(13) 0.0015(10) -0.0080(13)
    O2 0.0568(16) 0.0277(13) 0.0552(16) 0.0052(11) 0.0045(12) -0.0095(11)
    O1 0.0263(11) 0.0286(12) 0.0456(13) 0.0031(9) -0.0047(10) -0.0063(10)
    O3 0.0625(17) 0.0437(15) 0.0330(14) 0.0158(13) -0.0024(12) 0.0027(11)
_geom_special_details
;
All e.s.d.'s (except the e.s.d. in the dihedral angle between two l.s. planes)
are estimated using the full covariance matrix. The cell e.s.d.'s are taken
into account individually in the estimation of e.s.d.'s in distances, angles
and torsion angles; correlations between e.s.d.'s in cell parameters are only
used when they are defined by crystal symmetry. An approximate (isotropic)
treatment of cell e.s.d.'s is used for estimating e.s.d.'s involving l.s.
planes.
;
loop_
    _geom_bond_atom_site_label_1
    _geom_bond_atom_site_label_2
    _geom_bond_site_symmetry_2
    _geom_bond_distance
    _geom_bond_publ_flag
    Mn1 O1 3_576 2.143(2) ?
    Mn1 O1 . 2.143(2) y
    Mn1 O1W 3_576 2.166(2) ?
    Mn1 O1W . 2.166(2) y
    Mn1 N1 3_576 2.368(2) ?
    Mn1 N1 . 2.368(2) y
    N2 C1 . 1.378(4) ?
    N2 C5 . 1.382(4) ?
    N2 C6 . 1.448(4) ?
    C8 N1 . 1.351(4) ?
    C8 C7 . 1.387(4) ?
    C8 C9 . 1.495(4) ?
    C7 C6 . 1.411(5) ?
    C7 C10 . 1.502(4) ?
    C1 N1 . 1.328(4) ?
    C1 C2 . 1.453(4) ?
    C6 O2 . 1.228(4) ?
    C2 O1 . 1.304(4) ?
    C2 C3 . 1.378(4) ?
    C3 C4 . 1.398(5) ?
    C3 H3A . 0.9300 ?
    C10 C11 . 1.510(5) ?
    C10 H10A . 0.9700 ?
    C10 H10B . 0.9700 ?
    C4 C5 . 1.346(5) ?
    C4 H4A . 0.9300 ?
    C9 H9A . 0.9600 ?
    C9 H9B . 0.9600 ?
    C9 H9C . 0.9600 ?
    C11 O3 . 1.425(4) ?
    C11 H11A . 0.9700 ?
    C11 H11B . 0.9700 ?
    C5 H5A . 0.9300 ?
    O1W H1WB . 0.81(4) ?
    O1W H1WA . 0.82(5) ?
    O3 H3B . 0.80(3) ?
loop_
    _geom_angle_atom_site_label_1
    _geom_angle_atom_site_label_2
    _geom_angle_atom_site_label_3
    _geom_angle_site_symmetry_1
    _geom_angle_site_symmetry_3
    _geom_angle
    _geom_angle_publ_flag
    O1 Mn1 O1 3_576 . 180.0 ?
    O1 Mn1 O1W 3_576 3_576 87.69(9) ?
    O1 Mn1 O1W . 3_576 92.31(9) ?
    O1 Mn1 O1W 3_576 . 92.31(9) y
    O1 Mn1 O1W . . 87.69(9) y
    O1W Mn1 O1W 3_576 . 180.0000(10)
                                   ?
    O1 Mn1 N1 3_576 . 106.56(8) y
    O1 Mn1 N1 . . 73.44(8) y
    O1W Mn1 N1 3_576 . 92.98(9) y
    O1W Mn1 N1 . . 87.02(9) y
    O1 Mn1 N1 3_576 3_576 73.44(8) ?
    O1 Mn1 N1 . 3_576 106.56(8) ?
    O1W Mn1 N1 3_576 3_576 87.02(9) ?
    O1W Mn1 N1 . 3_576 92.98(9) ?
    N1 Mn1 N1 . 3_576 180.0000(10)
                                 ?
    C1 N2 C5 . . 121.9(3) ?
    C1 N2 C6 . . 120.8(3) ?
    C5 N2 C6 . . 117.3(3) ?
    N1 C8 C7 . . 123.1(3) ?
    N1 C8 C9 . . 116.2(3) ?
    C7 C8 C9 . . 120.7(3) ?
    C8 C7 C6 . . 119.8(3) ?
    C8 C7 C10 . . 123.4(3) ?
    C6 C7 C10 . . 116.8(3) ?
    N1 C1 N2 . . 122.2(3) ?
    N1 C1 C2 . . 119.1(3) ?
    N2 C1 C2 . . 118.7(3) ?
    O2 C6 C7 . . 127.4(3) ?
    O2 C6 N2 . . 117.6(3) ?
    C7 C6 N2 . . 115.0(3) ?
    O1 C2 C3 . . 124.6(3) ?
    O1 C2 C1 . . 117.6(3) ?
    C3 C2 C1 . . 117.8(3) ?
    C2 C3 C4 . . 120.6(3) ?
    C2 C3 H3A . . 119.7 ?
    C4 C3 H3A . . 119.7 ?
    C7 C10 C11 . . 110.8(3) ?
    C7 C10 H10A . . 109.5 ?
    C11 C10 H10A . . 109.5 ?
    C7 C10 H10B . . 109.5 ?
    C11 C10 H10B . . 109.5 ?
    H10A C10 H10B . . 108.1 ?
    C5 C4 C3 . . 121.7(3) ?
    C5 C4 H4A . . 119.2 ?
    C3 C4 H4A . . 119.2 ?
    C8 C9 H9A . . 109.5 ?
    C8 C9 H9B . . 109.5 ?
    H9A C9 H9B . . 109.5 ?
    C8 C9 H9C . . 109.5 ?
    H9A C9 H9C . . 109.5 ?
    H9B C9 H9C . . 109.5 ?
    O3 C11 C10 . . 113.4(3) ?
    O3 C11 H11A . . 108.9 ?
    C10 C11 H11A . . 108.9 ?
    O3 C11 H11B . . 108.9 ?
    C10 C11 H11B . . 108.9 ?
    H11A C11 H11B . . 107.7 ?
    C1 N1 C8 . . 118.9(3) ?
    C1 N1 Mn1 . . 108.89(18) ?
    C8 N1 Mn1 . . 131.21(19) ?
    C4 C5 N2 . . 119.3(3) ?
    C4 C5 H5A . . 120.3 ?
    N2 C5 H5A . . 120.3 ?
    Mn1 O1W H1WB . . 134(3) ?
    Mn1 O1W H1WA . . 113(3) ?
    H1WB O1W H1WA . . 106(4) ?
    C2 O1 Mn1 . . 118.08(18) ?
    C11 O3 H3B . . 107(3) ?
loop_
    _geom_torsion_atom_site_label_1
    _geom_torsion_atom_site_label_2
    _geom_torsion_atom_site_label_3
    _geom_torsion_atom_site_label_4
    _geom_torsion_site_symmetry_1
    _geom_torsion_site_symmetry_2
    _geom_torsion_site_symmetry_3
    _geom_torsion_site_symmetry_4
    _geom_torsion
    _geom_torsion_publ_flag
    N1 C8 C7 C6 . . . . -2.0(5) ?
    C9 C8 C7 C6 . . . . 179.8(3) ?
    N1 C8 C7 C10 . . . . -179.9(3) ?
    C9 C8 C7 C10 . . . . 1.8(5) ?
    C5 N2 C1 N1 . . . . 177.7(3) ?
    C6 N2 C1 N1 . . . . -2.6(4) ?
    C5 N2 C1 C2 . . . . -0.7(4) ?
    C6 N2 C1 C2 . . . . 179.0(3) ?
    C8 C7 C6 O2 . . . . 179.6(3) ?
    C10 C7 C6 O2 . . . . -2.3(5) ?
    C8 C7 C6 N2 . . . . -1.4(4) ?
    C10 C7 C6 N2 . . . . 176.6(3) ?
    C1 N2 C6 O2 . . . . -177.3(3) ?
    C5 N2 C6 O2 . . . . 2.4(4) ?
    C1 N2 C6 C7 . . . . 3.6(4) ?
    C5 N2 C6 C7 . . . . -176.7(3) ?
    N1 C1 C2 O1 . . . . 1.3(4) ?
    N2 C1 C2 O1 . . . . 179.8(3) ?
    N1 C1 C2 C3 . . . . -178.9(3) ?
    N2 C1 C2 C3 . . . . -0.4(4) ?
    O1 C2 C3 C4 . . . . -178.8(3) ?
    C1 C2 C3 C4 . . . . 1.4(5) ?
    C8 C7 C10 C11 . . . . 94.0(4) ?
    C6 C7 C10 C11 . . . . -84.0(4) ?
    C2 C3 C4 C5 . . . . -1.5(5) ?
    C7 C10 C11 O3 . . . . -175.6(3) ?
    N2 C1 N1 C8 . . . . -0.9(4) ?
    C2 C1 N1 C8 . . . . 177.5(3) ?
    N2 C1 N1 Mn1 . . . . 168.9(2) ?
    C2 C1 N1 Mn1 . . . . -12.6(3) ?
    C7 C8 N1 C1 . . . . 3.3(4) ?
    C9 C8 N1 C1 . . . . -178.4(3) ?
    C7 C8 N1 Mn1 . . . . -163.9(2) ?
    C9 C8 N1 Mn1 . . . . 14.4(4) ?
    O1 Mn1 N1 C1 3_576 . . . -166.19(19) ?
    O1 Mn1 N1 C1 . . . . 13.81(19) ?
    O1W Mn1 N1 C1 3_576 . . . 105.3(2) ?
    O1 Mn1 N1 C8 3_576 . . . 2.0(3) ?
    O1 Mn1 N1 C8 . . . . -178.0(3) ?
    O1W Mn1 N1 C8 3_576 . . . -86.5(3) ?
    O1W Mn1 N1 C8 . . . . 93.5(3) ?
    C3 C4 C5 N2 . . . . 0.4(5) ?
    C1 N2 C5 C4 . . . . 0.7(5) ?
    C6 N2 C5 C4 . . . . -179.0(3) ?
    C3 C2 O1 Mn1 . . . . -166.9(2) ?
    C1 C2 O1 Mn1 . . . . 12.9(3) ?
    O1W Mn1 O1 C2 3_576 . . . -106.8(2) ?
    O1W Mn1 O1 C2 . . . . 73.2(2) ?
    N1 Mn1 O1 C2 . . . . -14.4(2) ?
    N1 Mn1 O1 C2 3_576 . . . 165.6(2) ?
loop_
    _geom_hbond_atom_site_label_D
    _geom_hbond_atom_site_label_H
    _geom_hbond_atom_site_label_A
    _geom_hbond_site_symmetry_A
    _geom_hbond_distance_DH
    _geom_hbond_distance_HA
    _geom_hbond_distance_DA
    _geom_hbond_angle_DHA
    _geom_hbond_publ_flag
    O1W H1WB O3 4_575 0.83(4) 1.94(5) 2.761(4) 171(4) y
    O1W H1WA O1 1_655 0.81(5) 1.87(5) 2.680(3) 177(5) y
    O3 H3B O2 3_666 0.80(3) 1.98(4) 2.772(4) 168(4) y
data_global
_journal_date_recd_electronic     2008-04-17
_journal_date_accepted     2008-05-08
_journal_name_full     'Acta Crystallographica, Section E'
_journal_year     2008
_journal_volume     64
_journal_issue      6
_journal_page_first     m801
_journal_page_last     m801
_journal_paper_category     QM
_journal_coeditor_code     HY2131
_publ_contact_author_name     'Yu Sun'
_publ_contact_author_address
;
Ordered Matter Science Research Center
College of Chemistry and Chemical Engineering
Southeast University
Nanjing 210096
People's Republic of China
;
_publ_contact_author_email     chmsunbw@seu.edu.cn
_publ_contact_author_fax     '86-25-52090614'
_publ_contact_author_phone     '86-25-52090614'
_publ_section_title
;\
Diaquabis[3-(2-hydroxyethyl)-2-methyl-4-oxopyrido[1,2-<i>a</i>]pyrimidin-9-\
olato-\k^2^<i>N</i>^1^,<i>O</i>^9^]manganese(II)
;
loop_
    _publ_author_name
    _publ_author_footnote
    _publ_author_address
    'Sun, Yu' .
;
Ordered Matter Science Research Center
College of Chemistry and Chemical Engineering
Southeast University
Nanjing 210096
People's Republic of China
and
College of Pharmacy
Jiangsu University
Zhenjiang 212013
People's Republic of China
;
    'Jiang, Xin-Dong' .
;
Ordered Matter Science Research Center
College of Chemistry and Chemical Engineering
Southeast University
Nanjing 210096
People's Republic of China
;
    'Li, Xiu-Bing' .
;
Ordered Matter Science Research Center
College of Chemistry and Chemical Engineering
Southeast University
Nanjing 210096
People's Republic of China
;
