# Supplementary material for: Diaqua­bis[3-(2-hydroxy­ethyl)-2-methyl-4-oxopyrido[1,2-a]pyrimidin-9-olato-κ2 N 1,O 9]manganese(II)
Source: Acta Crystallogr Sect E Struct Rep Online. 2008 May 10;64(Pt 6):m801. doi: 10.1107/S160053680801369X (PMC2961442; doi:10.1107/S160053680801369X)
Supplement: Supplementary file 2 [file e-64-0m801-Isup2.hkl]

# 
# h,k,l, Fc-squared, Fo-squared, sigma(Fo-squared) and status flag 
# 
data_I
_shelx_title ' 1 in P2(1)/n' 
_shelx_refln_list_code          4 
_shelx_F_calc_maximum      181.31 
_exptl_crystal_F_000       550.00 
_reflns_d_resolution_high  0.8409 
 
loop_ 
 _symmetry_equiv_pos_as_xyz 
 'x, y, z' 
 '-x+1/2, y+1/2, -z+1/2' 
 '-x, -y, -z' 
 'x-1/2, -y-1/2, z-1/2' 
 
_cell_length_a     5.2656 
_cell_length_b    14.6199 
_cell_length_c    14.7149 
_cell_angle_alpha  90.000 
_cell_angle_beta   97.351 
_cell_angle_gamma  90.000 
 
_shelx_F_squared_multiplier     1.000 
 
loop_ 
 _refln_index_h 
 _refln_index_k 
 _refln_index_l 
 _refln_F_squared_calc 
 _refln_F_squared_meas 
 _refln_F_squared_sigma 
 _refln_observed_status 
   2   0   0     1401.14     1352.40     61.63 o 
   4   0   0      149.81      184.93     18.02 o 
   6   0   0       28.77       34.91     20.96 o 
   1   1   0     4293.44     3912.53     57.11 o 
   2   1   0       35.13       38.41      3.51 o 
   3   1   0     1669.31     1719.50     32.51 o 
   4   1   0       32.72       55.18      7.32 o 
   5   1   0      211.53      198.94     12.72 o 
   6   1   0       35.92       37.79     12.19 o 
   1   2   0     1327.14     1337.43     30.08 o 
   2   2   0       30.45       39.29      6.88 o 
   3   2   0        1.08        3.89      2.57 o 
   4   2   0       14.59        5.48      4.99 o 
   5   2   0      323.89      306.52     19.84 o 
   6   2   0      477.14      497.89     29.04 o 
   1   3   0     4626.70     4630.44     42.60 o 
   2   3   0     2221.89     2417.13     35.60 o 
   3   3   0      149.47      128.97      5.51 o 
   4   3   0       79.51       96.21      9.63 o 
   5   3   0      130.48      149.41     12.72 o 
   6   3   0        6.19       14.25     10.29 o 
   0   4   0     1662.58     1561.85     27.88 o 
   1   4   0     2457.70     2433.78     92.97 o 
   2   4   0      206.29      204.11      5.73 o 
   3   4   0       59.53       45.24      4.91 o 
   4   4   0      415.43      406.13     17.67 o 
   5   4   0       37.87       55.70     10.20 o 
   6   4   0       46.50       59.41     14.10 o 
   1   5   0     2525.40     2530.47     50.88 o 
   2   5   0       49.88       44.99      4.28 o 
   3   5   0       42.83       66.73     10.13 o 
   4   5   0        9.50        2.35      5.43 o 
   5   5   0      413.66      420.54     24.59 o 
   0   6   0     9997.97    10101.40    193.06 o 
   1   6   0       23.22       39.12      6.81 o 
   2   6   0      950.54      882.93     16.05 o 
   3   6   0       58.27       61.67      4.87 o 
   4   6   0      725.33      671.23     24.15 o 
   5   6   0       52.86       57.82     11.17 o 
   1   7   0     2578.18     2292.42     98.41 o 
   2   7   0      138.97      148.17      8.93 o 
   3   7   0      400.29      383.34     19.14 o 
   4   7   0        1.95        5.18      7.35 o 
   5   7   0      278.46      289.19     23.08 o 
   0   8   0      164.91      228.65     11.11 o 
   1   8   0        0.09        1.85      3.07 o 
   2   8   0      758.84      801.88     24.21 o 
   3   8   0      227.20      207.52     12.04 o 
   4   8   0      513.03      501.02     39.37 o 
   5   8   0        1.86       31.06     19.25 o 
   1   9   0     2037.73     2019.58     49.59 o 
   2   9   0      517.16      510.51     22.97 o 
   3   9   0       44.04       61.01      8.76 o 
   4   9   0       31.28       21.18     12.30 o 
   5   9   0      332.03      322.06     26.04 o 
   0  10   0      663.57      735.72     46.52 o 
   1  10   0      276.26      319.84     23.80 o 
   2  10   0      121.62       94.49     11.84 o 
   3  10   0      225.13      220.50     14.28 o 
   4  10   0      228.23      229.97     20.18 o 
   5  10   0        4.39       20.50     11.80 o 
   1  11   0      259.86      273.14     15.20 o 
   2  11   0      505.58      521.71     21.82 o 
   3  11   0       60.92       64.42      9.49 o 
   4  11   0       10.24       12.98     10.05 o 
   0  12   0      634.57      518.65     80.21 o 
   1  12   0       73.15       88.24     16.65 o 
   2  12   0      435.77      430.19     21.03 o 
   3  12   0        0.47        0.04      9.72 o 
   4  12   0       44.91       42.10     11.60 o 
   1  13   0      172.44      174.86     13.47 o 
   2  13   0        0.87        4.73      8.91 o 
   3  13   0      606.82      566.99     33.39 o 
   4  13   0       80.42       72.45     13.25 o 
   0  14   0     1057.66     1105.22     68.36 o 
   1  14   0      116.11      132.60     17.55 o 
   2  14   0       79.85       78.35     11.13 o 
   3  14   0       18.70       31.72     12.11 o 
   1  15   0      136.60      135.34     15.60 o 
   2  15   0        7.71       70.05     29.16 o 
   3  15   0      105.82      147.91     20.37 o 
   0  16   0       42.24       63.49     22.38 o 
   1  16   0      146.41      140.94     20.75 o 
   2  16   0       14.29       39.72     11.72 o 
   1  17   0       18.64       28.53     11.05 o 
  -5   0   1       35.12       34.34     15.58 o 
  -3   0   1      570.54      518.27     20.42 o 
  -1   0   1     5246.25     4555.65    112.80 o 
   1   0   1       16.27       22.95      2.23 o 
   3   0   1      547.07      515.35     17.43 o 
   5   0   1      199.79      200.78     24.22 o 
  -6   1   1       87.47      101.24     14.89 o 
  -5   1   1       56.98       61.60      7.98 o 
  -4   1   1     1045.21     1049.81     26.86 o 
  -3   1   1      144.59      167.72      7.77 o 
  -2   1   1       73.72       95.00      4.15 o 
  -1   1   1     1058.96      986.19     34.50 o 
   1   1   1       52.26       66.21      5.46 o 
   2   1   1     1382.96     1442.97     44.35 o 
   3   1   1       34.88       41.08     10.01 o 
   4   1   1      306.69      285.59     11.13 o 
   5   1   1      407.66      390.36     23.69 o 
   6   1   1      388.17      365.19     28.05 o 
  -6   2   1      279.03      295.97     22.46 o 
  -5   2   1      400.55      436.43     20.63 o 
  -4   2   1       25.18       33.58      5.31 o 
  -3   2   1      143.25      116.67      6.02 o 
  -2   2   1       61.04       90.56      7.46 o 
  -1   2   1     1080.49     1079.60     36.56 o 
   0   2   1      197.92      196.32      4.44 o 
   1   2   1     6333.43     6383.13     50.21 o 
   2   2   1       93.32       81.24      5.19 o 
   3   2   1     1786.86     1747.97     30.05 o 
   4   2   1       34.77       29.15      6.94 o 
   5   2   1     1275.27     1231.74     46.58 o 
   6   2   1        8.62        0.00     10.14 o 
  -6   3   1      297.75      281.74     31.98 o 
  -5   3   1       11.08        3.78      6.01 o 
  -4   3   1      908.69      819.84     22.64 o 
  -3   3   1     1769.86     1947.34     42.39 o 
  -2   3   1      189.73      222.37      6.11 o 
  -1   3   1      756.70      809.19     23.52 o 
   0   3   1     2696.30     2557.35     24.70 o 
   1   3   1     1450.73     1511.88     22.54 o 
   2   3   1      606.41      538.75     11.78 o 
   3   3   1      565.51      670.67     19.81 o 
   4   3   1      245.19      230.42     13.21 o 
   5   3   1        9.93       24.74     11.45 o 
   6   3   1      289.65      297.88     25.33 o 
  -6   4   1      168.60      124.16     22.30 o 
  -5   4   1      530.24      490.56     23.16 o 
  -4   4   1       91.38       85.88      7.55 o 
  -3   4   1      752.57      704.32     17.11 o 
  -2   4   1       25.68       25.41      2.79 o 
  -1   4   1      449.67      414.82     11.08 o 
   0   4   1     2439.13     2519.68     30.84 o 
   1   4   1     6096.33     6101.90     73.83 o 
   2   4   1       41.95       49.94      4.42 o 
   3   4   1      329.22      323.67     15.43 o 
   4   4   1        1.82        6.35      5.96 o 
   5   4   1      367.42      376.83     19.22 o 
  -5   5   1       21.69       22.64     12.55 o 
  -4   5   1      151.18      133.26     13.88 o 
  -3   5   1      669.50      697.15     23.64 o 
  -2   5   1       92.41       91.33      5.57 o 
  -1   5   1       23.46       36.57      4.44 o 
   0   5   1     5887.24     5827.54     74.61 o 
   1   5   1      184.45      227.93      8.42 o 
   2   5   1     4091.35     4146.54     62.74 o 
   3   5   1      264.90      258.62     12.47 o 
   4   5   1      427.80      449.16     25.68 o 
   5   5   1        0.04        6.15      6.49 o 
  -5   6   1      150.66      174.20     20.47 o 
  -4   6   1      149.83      151.40     10.73 o 
  -3   6   1      103.12       90.66      5.39 o 
  -2   6   1        1.70       10.41      4.57 o 
  -1   6   1      782.37      803.53     24.49 o 
   0   6   1       16.65       21.95      5.83 o 
   1   6   1     2185.29     2171.89     35.65 o 
   2   6   1       10.17       11.08      2.85 o 
   3   6   1      533.60      541.52     21.64 o 
   4   6   1        0.01        1.50      5.86 o 
   5   6   1       44.65       55.05     19.29 o 
  -5   7   1       14.80        7.08      8.97 o 
  -4   7   1      110.46      141.99     19.61 o 
  -3   7   1        3.54        5.48      6.70 o 
  -2   7   1      121.69       86.19     15.67 o 
  -1   7   1        0.50        8.63      3.49 o 
   0   7   1     3176.63     3267.18     51.94 o 
   1   7   1      213.76      215.73     10.46 o 
   2   7   1     1905.71     1812.74     33.06 o 
   3   7   1        3.55       14.43     10.77 o 
   4   7   1       67.50       64.80      8.52 o 
   5   7   1      171.67      132.22     16.31 o 
  -5   8   1      284.38      278.17     21.29 o 
  -4   8   1        4.18        5.25      7.06 o 
  -3   8   1       61.33       70.53      8.64 o 
  -2   8   1       29.24       31.16      6.80 o 
  -1   8   1        2.50        6.26      7.73 o 
   0   8   1      752.65      782.00     18.41 o 
   1   8   1     1733.68     1614.59     28.71 o 
   2   8   1      117.95      130.89     15.33 o 
   3   8   1       89.56       65.93     11.00 o 
   4   8   1        7.52       27.76      8.89 o 
   5   8   1      427.22      394.05     27.25 o 
  -5   9   1       12.14       15.19      8.99 o 
  -4   9   1      391.10      385.35     37.36 o 
  -3   9   1      427.54      423.68     29.98 o 
  -2   9   1        1.17       13.52      8.72 o 
  -1   9   1      255.98      254.25     12.20 o 
   0   9   1      214.41      208.57      9.93 o 
   1   9   1      202.19      232.48     11.98 o 
   2   9   1        2.44        0.00      4.65 o 
   3   9   1        0.09       16.94     13.84 o 
   4   9   1      150.44      139.75     16.75 o 
   5   9   1        1.56       10.60     16.62 o 
  -5  10   1      229.41      244.64     23.67 o 
  -4  10   1       16.13       15.71      8.02 o 
  -3  10   1      231.63      253.24     15.50 o 
  -2  10   1        1.16        0.00      6.72 o 
  -1  10   1      615.58      653.96     29.51 o 
   0  10   1       18.30        4.50      3.67 o 
   1  10   1     1180.33     1178.31     35.11 o 
   2  10   1      180.57      183.33     12.26 o 
   3  10   1        0.91        3.89      8.37 o 
   4  10   1        4.00       29.02     14.48 o 
   5  10   1      108.71       71.79     14.37 o 
  -4  11   1       38.59       60.09     12.64 o 
  -3  11   1      809.56      786.96     31.34 o 
  -2  11   1     1945.82     1866.10     74.09 o 
  -1  11   1        0.68        1.50      5.60 o 
   0  11   1      414.56      378.66     13.80 o 
   1  11   1       59.12       72.21      8.82 o 
   2  11   1     1016.94      956.19     40.03 o 
   3  11   1      717.21      686.73     40.79 o 
   4  11   1      258.23      254.32     21.71 o 
  -4  12   1        0.01        9.63     12.17 o 
  -3  12   1       61.53       61.96     10.73 o 
  -2  12   1       18.26        9.69      6.40 o 
  -1  12   1      291.30      281.31     17.15 o 
   0  12   1       34.27       36.34      5.70 o 
   1  12   1      857.10      817.20     30.26 o 
   2  12   1      475.29      449.02     20.95 o 
   3  12   1       27.84       33.25     14.93 o 
   4  12   1        5.20        0.00      9.90 o 
  -4  13   1      544.40      514.09     34.94 o 
  -3  13   1       37.78       58.78      9.75 o 
  -2  13   1      143.25      155.35     13.99 o 
  -1  13   1       38.09       49.20     12.06 o 
   0  13   1      159.18      159.11     10.74 o 
   1  13   1        8.76        6.92      9.20 o 
   2  13   1        2.33       10.73      7.36 o 
   3  13   1      305.42      312.87     24.80 o 
   4  13   1      168.49      161.39     20.59 o 
  -3  14   1      130.85      136.04     16.93 o 
  -2  14   1       27.95       33.69     13.14 o 
  -1  14   1      410.94      408.25     21.46 o 
   0  14   1      124.69      132.34     15.44 o 
   1  14   1      424.09      387.91     20.80 o 
   2  14   1       46.46       51.89     10.18 o 
   3  14   1       16.79        9.23      9.47 o 
  -3  15   1        0.22       16.87     10.07 o 
  -2  15   1       18.70       10.22     14.01 o 
  -1  15   1      291.14      254.92     17.79 o 
   0  15   1      124.87      124.74     17.16 o 
   1  15   1        0.19        7.31      8.09 o 
   2  15   1        0.82        7.04      7.62 o 
   3  15   1        0.72        3.91     10.27 o 
  -2  16   1        0.34        0.00      8.09 o 
  -1  16   1       25.58       34.80     12.09 o 
   0  16   1       34.44       65.60     15.10 o 
   1  16   1        3.87        3.31     10.03 o 
   2  16   1        6.29       13.44      8.54 o 
  -1  17   1        0.03        0.00      9.63 o 
   0  17   1      320.42      294.19     27.77 o 
   1  17   1        5.22        0.00     11.01 o 
  -6   0   2        4.05        8.84     19.98 o 
  -4   0   2     1613.66     1226.30    393.35 o 
  -2   0   2     1743.22     1955.78     54.01 o 
   2   0   2     5012.84     5132.63    167.71 o 
   4   0   2       34.77       56.10     17.63 o 
   6   0   2      254.66      251.49     33.87 o 
  -6   1   2        1.66        2.06      8.86 o 
  -5   1   2      188.01      193.94     10.61 o 
  -4   1   2       45.52       69.63      6.62 o 
  -3   1   2     4694.14     4460.48     90.29 o 
  -2   1   2        0.80        9.82      4.54 o 
  -1   1   2     1988.80     2012.70     61.92 o 
   0   1   2     3707.43     3556.50     57.23 o 
   2   1   2       56.19       43.69      4.31 o 
   3   1   2      842.51      781.14     36.54 o 
   4   1   2       23.73       34.92      6.11 o 
   5   1   2      570.23      568.42     30.16 o 
   6   1   2       24.83       30.54     12.24 o 
  -6   2   2      436.62      413.44     27.11 o 
  -5   2   2        4.16       10.32      5.29 o 
  -4   2   2     1319.54     1296.12     32.79 o 
  -3   2   2      466.93      478.44     16.79 o 
  -2   2   2      159.16      143.82      9.66 o 
  -1   2   2     8447.45     9034.97    159.18 o 
   0   2   2       23.17       17.96      1.25 o 
   1   2   2      488.58      500.29     18.36 o 
   2   2   2     4981.80     5332.37     92.86 o 
   3   2   2      174.53      159.29      8.76 o 
   4   2   2       98.92      109.16     10.09 o 
   5   2   2      224.26      214.89     18.99 o 
   6   2   2      263.57      313.30     26.26 o 
  -6   3   2       63.27       76.86     13.64 o 
  -5   3   2      201.87      190.57     12.93 o 
  -4   3   2        3.12        1.41      5.16 o 
  -3   3   2      389.46      355.12     18.86 o 
  -2   3   2       51.39       36.51      4.70 o 
  -1   3   2      819.58      926.42     13.16 o 
   0   3   2      158.78      145.51      4.93 o 
   1   3   2      272.48      244.93      9.78 o 
   2   3   2     4225.42     4904.78    113.16 o 
   3   3   2      418.96      376.55     14.22 o 
   4   3   2        0.00        0.90      5.07 o 
   5   3   2       61.60       66.49      8.78 o 
  -6   4   2       17.63       22.64     12.95 o 
  -5   4   2       16.55       17.62      7.42 o 
  -4   4   2     1082.40     1083.54     32.13 o 
  -3   4   2      141.00      116.01      5.84 o 
  -2   4   2      728.70      667.36     14.68 o 
  -1   4   2     1662.01     1743.51     27.25 o 
   0   4   2        4.79        3.32      4.21 o 
   1   4   2      551.24      525.82      9.80 o 
   2   4   2      569.51      669.12     16.40 o 
   3   4   2      987.99     1035.43     61.88 o 
   4   4   2      127.19      132.39     10.91 o 
   5   4   2       81.59       81.07     11.13 o 
  -5   5   2      393.91      376.00     27.03 o 
  -4   5   2      272.97      284.69     25.06 o 
  -3   5   2      737.90      742.44     22.67 o 
  -2   5   2        0.36        3.60      5.88 o 
  -1   5   2      129.62      144.26      6.58 o 
   0   5   2       18.14       21.20      4.59 o 
   1   5   2     3586.96     3513.85     51.43 o 
   2   5   2      914.81     1085.06     21.72 o 
   3   5   2        6.61       16.41      6.88 o 
   4   5   2       94.69       95.82     12.36 o 
   5   5   2      134.54      126.16     11.98 o 
  -5   6   2       11.72        5.33     12.55 o 
  -4   6   2      491.91      413.36     25.19 o 
  -3   6   2        0.71        2.22      8.69 o 
  -2   6   2     2067.36     2006.30     51.20 o 
  -1   6   2      562.08      683.96     26.41 o 
   0   6   2     1808.01     1789.87     32.87 o 
   1   6   2       40.17       51.75      3.75 o 
   2   6   2      999.06     1038.46     20.51 o 
   3   6   2      248.53      225.91     11.62 o 
   4   6   2      106.80      111.93     13.07 o 
   5   6   2        0.22        8.62     11.39 o 
  -5   7   2      303.27      303.39     23.46 o 
  -4   7   2       29.06       41.13      6.74 o 
  -3   7   2     1940.07     1898.25     49.99 o 
  -2   7   2       82.20      101.75     12.73 o 
  -1   7   2     1155.13     1292.28     29.69 o 
   0   7   2       62.16       92.92      5.85 o 
   1   7   2     3866.17     3732.56     68.27 o 
   2   7   2        1.75        0.00      3.60 o 
   3   7   2      135.74      127.85     13.14 o 
   4   7   2        3.52        9.13      6.18 o 
   5   7   2       65.76      128.93     26.76 o 
  -5   8   2       32.77       32.31     11.47 o 
  -4   8   2      588.48      596.21     30.19 o 
  -3   8   2       35.43       42.73      7.09 o 
  -2   8   2     1562.58     1601.31     41.34 o 
  -1   8   2      182.28      224.41     13.66 o 
   0   8   2       37.95       27.37      3.85 o 
   1   8   2       51.53       63.61      7.39 o 
   2   8   2      680.92      661.06     16.64 o 
   3   8   2       19.38       35.22      9.98 o 
   4   8   2      322.57      306.40     37.29 o 
   5   8   2      122.21      124.14     17.85 o 
  -5   9   2      214.16      235.77     21.51 o 
  -4   9   2        5.08        0.93      7.62 o 
  -3   9   2      137.93      143.65     11.11 o 
  -2   9   2      101.76       90.53      9.04 o 
  -1   9   2       61.93       97.86      8.91 o 
   0   9   2      371.72      409.16     12.50 o 
   1   9   2     1378.97     1419.44     40.25 o 
   2   9   2      179.78      206.48     11.70 o 
   3   9   2      333.98      332.17     23.15 o 
   4   9   2        4.05        0.00      7.49 o 
   5   9   2       67.11       70.16     15.47 o 
  -5  10   2       16.87       16.80     10.93 o 
  -4  10   2      255.75      266.62     21.44 o 
  -3  10   2      173.41      190.66     15.89 o 
  -2  10   2      395.85      398.28     19.14 o 
  -1  10   2       40.90       79.12     10.03 o 
   0  10   2      346.00      315.91     13.48 o 
   1  10   2       93.61      100.05     11.02 o 
   2  10   2        8.05       38.25      9.21 o 
   3  10   2      111.63      143.61     27.19 o 
   4  10   2      146.98      142.49     17.33 o 
  -4  11   2       58.28       73.00     12.37 o 
  -3  11   2      719.40      712.12     33.50 o 
  -2  11   2      116.82      135.22     10.98 o 
  -1  11   2      163.40      161.57     11.57 o 
   0  11   2      159.32      167.79      9.15 o 
   1  11   2     1845.37     1714.08     50.28 o 
   2  11   2     1257.20     1234.68     46.67 o 
   3  11   2        7.77       13.27      9.35 o 
   4  11   2        1.25        0.00     11.34 o 
  -4  12   2       12.49       16.02     11.70 o 
  -3  12   2       94.54       84.50     12.87 o 
  -2  12   2        8.76       17.21      7.74 o 
  -1  12   2       18.20       21.24      7.32 o 
   0  12   2      213.86      215.64     10.49 o 
   1  12   2      113.91      128.14     11.41 o 
   2  12   2     1757.28     1721.95     63.98 o 
   3  12   2      195.95      164.21     17.29 o 
   4  12   2       89.27      105.93     16.44 o 
  -4  13   2      210.21      205.36     21.72 o 
  -3  13   2      155.51      176.83     14.54 o 
  -2  13   2        2.10        0.00      6.39 o 
  -1  13   2       74.28       80.86      9.78 o 
   0  13   2      189.59      169.04     12.07 o 
   1  13   2       98.48      112.72     11.03 o 
   2  13   2        4.58        9.08      8.64 o 
   3  13   2      369.83      337.99     24.19 o 
  -3  14   2        2.63        0.64      7.19 o 
  -2  14   2       17.03       15.61      8.60 o 
  -1  14   2       16.47        6.65      6.23 o 
   0  14   2      986.78      955.09     44.36 o 
   1  14   2       39.14       54.56      9.77 o 
   2  14   2      334.82      336.17     20.00 o 
   3  14   2        7.69       18.95     11.21 o 
  -3  15   2       30.08       46.00     15.06 o 
  -2  15   2       30.90       49.12     11.10 o 
  -1  15   2      312.92      301.85     24.97 o 
   0  15   2        7.62       11.97     10.47 o 
   1  15   2      155.53      156.69     14.34 o 
   2  15   2        2.76        0.00      8.22 o 
  -2  16   2       17.00       46.50     11.49 o 
  -1  16   2      148.66      158.57     18.89 o 
   0  16   2       77.80       73.51     14.27 o 
   1  16   2       66.46       76.05     14.44 o 
   2  16   2      144.91      150.98     18.18 o 
  -1  17   2       28.25       39.99     14.75 o 
   0  17   2        0.37        2.51     10.49 o 
   1  17   2      185.15      225.33     24.08 o 
  -5   0   3       66.30       90.02     11.83 o 
  -3   0   3     1953.27     2032.91     57.23 o 
  -1   0   3    32872.90    31731.59    379.16 o 
   1   0   3     7280.44     7589.41    121.89 o 
   3   0   3      879.74      811.41    122.35 o 
   5   0   3        1.50       11.16     12.72 o 
  -6   1   3       35.01       43.54     11.54 o 
  -5   1   3        0.38        3.07      4.57 o 
  -4   1   3     1054.47     1043.03     32.97 o 
  -3   1   3        6.86       20.17      5.98 o 
  -2   1   3     2280.63     2341.47     53.28 o 
  -1   1   3    19293.11    18470.03    211.30 o 
   0   1   3     3123.14     3029.94     38.68 o 
   2   1   3     1906.94     1966.74     26.49 o 
   3   1   3      211.45      181.45      5.55 o 
   4   1   3        7.54        0.73      6.42 o 
   5   1   3      568.93      553.93     28.96 o 
  -6   2   3      181.24      197.88     19.27 o 
  -5   2   3       21.57       40.54      9.78 o 
  -4   2   3      196.32      178.73     12.51 o 
  -3   2   3      412.94      380.07     12.42 o 
  -2   2   3        7.12        3.47      3.92 o 
  -1   2   3      213.00      257.96     12.15 o 
   0   2   3        1.70        4.90      2.58 o 
   1   2   3     2504.36     2454.75     81.05 o 
   2   2   3       88.80      112.94      6.72 o 
   3   2   3      392.34      404.32     15.82 o 
   4   2   3        9.78       26.02      7.86 o 
   5   2   3      129.32      138.08     16.41 o 
  -6   3   3      255.89      258.30     20.96 o 
  -5   3   3       67.40       74.32      9.92 o 
  -4   3   3      676.00      671.69     20.87 o 
  -3   3   3      100.41      108.20      8.62 o 
  -2   3   3     2562.46     2554.77     49.13 o 
  -1   3   3     1073.15     1141.48     16.21 o 
   0   3   3     2302.81     2365.48     30.49 o 
   1   3   3       17.08       20.96      3.32 o 
   2   3   3     2964.67     3060.83     60.84 o 
   3   3   3       35.62       56.41     14.13 o 
   4   3   3        4.56       16.05      7.82 o 
   5   3   3        6.49        0.00      7.04 o 
  -6   4   3       46.67       59.53     13.08 o 
  -5   4   3      127.37      123.36     12.14 o 
  -4   4   3        0.30        0.00      5.22 o 
  -3   4   3     2596.79     2764.50     73.44 o 
  -2   4   3      271.37      230.57      6.88 o 
  -1   4   3      859.21      859.96     14.52 o 
   0   4   3      185.05      161.11      4.77 o 
   1   4   3      702.59      647.56     14.01 o 
   2   4   3        0.08       11.67      8.13 o 
   3   4   3      748.52      758.73     24.79 o 
   4   4   3       11.26       29.42      7.39 o 
   5   4   3      115.04      114.93     11.44 o 
  -5   5   3       13.68       36.02     10.90 o 
  -4   5   3      257.14      241.24     11.57 o 
  -3   5   3        5.80        1.37      3.38 o 
  -2   5   3      494.85      441.46     10.08 o 
  -1   5   3      930.26      971.58     25.31 o 
   0   5   3     1147.91     1063.09     32.61 o 
   1   5   3       58.89       78.28      7.83 o 
   2   5   3     2209.03     2131.48     44.76 o 
   3   5   3        0.48       33.85     13.67 o 
   4   5   3      421.96      435.69     19.75 o 
   5   5   3        0.22        0.00      6.47 o 
  -5   6   3      142.75      141.17     18.24 o 
  -4   6   3      191.29      193.04      9.72 o 
  -3   6   3     1580.48     1511.42     35.67 o 
  -2   6   3       22.81       18.40      4.69 o 
  -1   6   3     2675.56     2873.24     41.79 o 
   0   6   3      136.75      127.19      6.12 o 
   1   6   3     3327.65     3347.51     55.44 o 
   2   6   3      412.67      413.95     11.22 o 
   3   6   3      451.88      450.36     18.68 o 
   4   6   3        4.95        0.00      5.37 o 
   5   6   3       23.59       11.10      7.14 o 
  -5   7   3        1.00        0.00      8.01 o 
  -4   7   3      737.89      734.92     27.32 o 
  -3   7   3       17.67       21.22     12.75 o 
  -2   7   3      532.17      582.08     18.88 o 
  -1   7   3      597.75      634.84     27.34 o 
   0   7   3       22.40       22.69      3.98 o 
   1   7   3      691.03      755.10     19.16 o 
   2   7   3     1327.31     1397.92     29.38 o 
   3   7   3        1.06        4.40      6.74 o 
   4   7   3      111.67      129.60     11.55 o 
   5   7   3      105.93       85.00     13.77 o 
  -5   8   3      129.21      160.89     19.14 o 
  -4   8   3      229.35      202.22     14.01 o 
  -3   8   3      250.03      242.36     16.43 o 
  -2   8   3        2.85        5.95      5.09 o 
  -1   8   3       92.56       99.34      7.16 o 
   0   8   3       28.22       49.20      5.27 o 
   1   8   3      978.32     1014.58     25.44 o 
   2   8   3      576.75      598.01     16.58 o 
   3   8   3      281.07      264.38     13.75 o 
   4   8   3       30.99       50.21     12.29 o 
   5   8   3      107.10       92.26     15.32 o 
  -5   9   3        3.88        0.00      9.72 o 
  -4   9   3       90.77       82.72     10.24 o 
  -3   9   3     1095.00     1056.82     34.69 o 
  -2   9   3      556.48      535.37     19.99 o 
  -1   9   3      188.15      204.63     19.71 o 
   0   9   3      661.33      659.29     23.00 o 
   1   9   3      460.32      459.99     13.97 o 
   2   9   3     1218.48     1197.41     29.03 o 
   3   9   3        3.64        4.22      7.83 o 
   4   9   3      321.98      271.13     21.44 o 
   5   9   3       53.56       60.67     15.38 o 
  -5  10   3      148.11      151.40     17.33 o 
  -4  10   3       20.43       15.52      9.60 o 
  -3  10   3     1203.66     1232.95     41.99 o 
  -2  10   3      142.60      160.38     14.51 o 
  -1  10   3       44.39       47.24      7.86 o 
   0  10   3       27.25       48.50      5.75 o 
   1  10   3      304.58      293.11     14.85 o 
   2  10   3        2.87        5.67      5.61 o 
   3  10   3      183.71      191.96     16.45 o 
   4  10   3        4.58        0.00     11.09 o 
  -4  11   3       35.60       60.53     12.48 o 
  -3  11   3       30.94       51.07      8.72 o 
  -2  11   3      672.09      668.22     27.25 o 
  -1  11   3        3.39       13.27     13.15 o 
   0  11   3      112.40      123.98      7.63 o 
   1  11   3       94.70      107.31     12.37 o 
   2  11   3        1.43        1.00      7.70 o 
   3  11   3        0.31        0.00      8.80 o 
   4  11   3       89.93       78.26     12.64 o 
  -4  12   3      169.09      186.79     19.63 o 
  -3  12   3      214.15      229.56     16.35 o 
  -2  12   3       23.21       35.92      7.46 o 
  -1  12   3       35.41       69.46      9.40 o 
   0  12   3       48.50       71.17      6.86 o 
   1  12   3     2328.05     2288.35     68.46 o 
   2  12   3       35.81       41.90      9.34 o 
   3  12   3      376.54      353.94     25.42 o 
   4  12   3        1.43        3.74     11.02 o 
  -4  13   3      202.27      209.99     29.70 o 
  -3  13   3       60.92       49.29     13.44 o 
  -2  13   3      340.01      349.57     20.08 o 
  -1  13   3       20.54       40.34      7.96 o 
   0  13   3      424.04      421.27     19.85 o 
   1  13   3       14.92       12.14      7.48 o 
   2  13   3      392.57      381.85     20.78 o 
   3  13   3       92.64       87.84     15.39 o 
  -3  14   3       27.00       25.69      9.06 o 
  -2  14   3       30.45       44.63     14.20 o 
  -1  14   3       79.87       87.76     11.68 o 
   0  14   3      409.49      369.77     25.22 o 
   1  14   3       38.39       56.91     10.90 o 
   2  14   3        2.35        0.00      6.83 o 
   3  14   3      129.31      132.16     18.49 o 
  -3  15   3        1.80       40.51     21.75 o 
  -2  15   3      181.45      207.48     17.96 o 
  -1  15   3      106.07      129.50     21.54 o 
   0  15   3        0.85        5.47      9.93 o 
   1  15   3       34.60       35.26     10.86 o 
   2  15   3      139.13      163.02     20.96 o 
  -2  16   3        3.95        4.71      9.21 o 
  -1  16   3       19.81       28.70     12.46 o 
   0  16   3        0.15        4.36      9.90 o 
   1  16   3       14.52       26.92     12.92 o 
   2  16   3       49.63       44.57     16.64 o 
   0  17   3       33.95       32.29     12.84 o 
  -6   0   4       52.67       80.99     20.62 o 
  -4   0   4     2601.42     2517.91     82.97 o 
  -2   0   4      962.32      891.49     30.69 o 
   2   0   4     5429.50     5751.38    118.79 o 
   4   0   4      202.13      162.95     59.17 o 
  -6   1   4       22.22       41.31     11.96 o 
  -5   1   4       33.36       58.22      8.82 o 
  -4   1   4       88.37       99.21      8.39 o 
  -3   1   4      650.57      662.76     19.46 o 
  -2   1   4      203.74      213.50     11.24 o 
  -1   1   4     9670.35     9991.80    123.13 o 
   0   1   4       80.85       89.15      2.83 o 
   1   1   4      483.26      472.05      8.92 o 
   2   1   4      305.97      289.53      7.06 o 
   3   1   4      936.12      927.41     26.35 o 
   4   1   4     2892.49     2778.89     71.48 o 
   5   1   4      338.74      375.87     26.58 o 
  -6   2   4       31.07       41.79     10.30 o 
  -5   2   4       70.36       62.01      8.07 o 
  -4   2   4       58.99       71.94      7.35 o 
  -3   2   4      536.38      542.41     14.85 o 
  -2   2   4      151.60      155.78      5.45 o 
  -1   2   4       32.00       30.90      3.15 o 
   1   2   4     1418.29     1448.69     27.53 o 
   2   2   4     9564.22    10688.06    198.63 o 
   3   2   4       24.27       24.31      5.22 o 
   4   2   4      513.34      507.37     19.79 o 
   5   2   4       10.92       21.89     10.31 o 
  -6   3   4        2.88        0.00      7.59 o 
  -5   3   4       42.65       37.49      7.02 o 
  -4   3   4        0.04        0.00      6.17 o 
  -3   3   4      722.08      669.11     20.14 o 
  -2   3   4      655.63      752.11     14.66 o 
  -1   3   4     2132.29     2278.03     29.53 o 
   0   3   4     3602.06     4003.08     59.11 o 
   1   3   4      550.41      585.20     16.94 o 
   2   3   4       51.31       73.51      5.79 o 
   3   3   4     1261.50     1348.21     38.20 o 
   4   3   4       20.05       22.66      7.36 o 
   5   3   4      122.79      108.90     15.01 o 
  -6   4   4       69.82       92.87     14.92 o 
  -5   4   4       29.27       34.41      8.38 o 
  -4   4   4      537.95      558.30     24.75 o 
  -3   4   4      108.06      105.10      8.87 o 
  -2   4   4     1534.45     1416.46     25.59 o 
  -1   4   4     1298.57     1364.64     20.72 o 
   0   4   4     1121.39     1101.05     18.25 o 
   1   4   4     1534.09     1670.73     30.59 o 
   2   4   4      339.13      263.70     10.71 o 
   3   4   4        0.00       24.55     10.81 o 
   4   4   4      243.78      254.00     14.16 o 
   5   4   4        0.07        3.76      7.27 o 
  -5   5   4       80.09       81.60     10.46 o 
  -4   5   4       71.23       64.37      7.46 o 
  -3   5   4      559.40      592.03     17.03 o 
  -2   5   4        0.09        3.48      3.36 o 
  -1   5   4     1650.62     1705.05     26.85 o 
   0   5   4     2048.71     2327.02     37.74 o 
   1   5   4     3119.59     3197.54     59.45 o 
   2   5   4      108.11      117.50      6.22 o 
   3   5   4     2024.75     2091.02     57.36 o 
   4   5   4       46.04       43.86      7.80 o 
   5   5   4        1.18        0.00      7.66 o 
  -5   6   4       26.80       41.96     11.13 o 
  -4   6   4        2.58        2.87      7.56 o 
  -3   6   4       35.78       36.50      4.91 o 
  -2   6   4     1679.44     1677.55     35.31 o 
  -1   6   4       17.27       22.47      3.40 o 
   0   6   4      761.34      715.32     15.26 o 
   1   6   4      170.97      192.96      8.22 o 
   2   6   4     1477.26     1434.20     69.90 o 
   3   6   4      139.04      126.26     11.48 o 
   4   6   4      193.45      173.49     17.45 o 
   5   6   4        2.12        0.00      6.23 o 
  -5   7   4       34.07       41.83     11.00 o 
  -4   7   4       16.08       30.48      6.23 o 
  -3   7   4      773.83      774.69     26.67 o 
  -2   7   4      104.85      158.01     17.13 o 
  -1   7   4       22.81        9.54      2.94 o 
   0   7   4      165.65      186.14      8.71 o 
   1   7   4     1472.03     1493.63     30.29 o 
   2   7   4        0.22        4.64      4.71 o 
   3   7   4      949.43      915.65     30.28 o 
   4   7   4      367.81      305.31     19.74 o 
   5   7   4       60.36       72.67     15.29 o 
  -5   8   4        5.62       14.31     10.12 o 
  -4   8   4        0.75        0.00      7.10 o 
  -3   8   4       18.03       21.28      7.03 o 
  -2   8   4     1381.11     1434.14     38.04 o 
  -1   8   4      259.35      258.99      8.45 o 
   0   8   4      763.65      667.27     22.86 o 
   1   8   4       91.73      111.16      9.25 o 
   2   8   4     1021.38      963.67     24.00 o 
   3   8   4        6.02        6.99      9.56 o 
   4   8   4      262.19      271.47     22.57 o 
   5   8   4        8.23       19.31     12.13 o 
  -5   9   4      156.74      190.38     19.25 o 
  -4   9   4       18.76       25.28      7.16 o 
  -3   9   4      269.92      295.12     16.48 o 
  -2   9   4      135.18      170.90     10.71 o 
  -1   9   4        8.89       10.88      4.20 o 
   0   9   4        2.34        0.00      4.68 o 
   1   9   4      605.81      653.36     20.69 o 
   2   9   4       94.87       91.96      7.15 o 
   3   9   4      588.08      564.86     29.52 o 
   4   9   4       40.17       55.46     19.01 o 
  -5  10   4        1.42        4.88     10.34 o 
  -4  10   4      335.07      319.38     22.74 o 
  -3  10   4      798.07      764.87     34.51 o 
  -2  10   4      756.77      717.41     26.75 o 
  -1  10   4        4.48       10.77      5.89 o 
   0  10   4      270.07      278.72     14.61 o 
   1  10   4      102.09       99.25      7.49 o 
   2  10   4      164.38      146.23      8.77 o 
   3  10   4       18.15       44.04     10.15 o 
   4  10   4      220.30      217.59     20.19 o 
  -4  11   4       49.37       59.60     11.92 o 
  -3  11   4      783.49      760.69     31.04 o 
  -2  11   4       99.13      112.54     10.90 o 
  -1  11   4      176.51      178.99     12.27 o 
   0  11   4       33.59       34.54      5.67 o 
   1  11   4      187.69      172.03     10.19 o 
   2  11   4      142.71      133.74     11.16 o 
   3  11   4      286.52      310.03     23.66 o 
   4  11   4       26.07       35.83     11.92 o 
  -4  12   4       20.41       51.72     14.12 o 
  -3  12   4        2.84       10.18      7.02 o 
  -2  12   4      264.76      250.86     15.72 o 
  -1  12   4      153.23      146.73     12.84 o 
   0  12   4       42.41       47.98      6.03 o 
   1  12   4     1298.35     1282.89     43.66 o 
   2  12   4      813.74      826.24     36.53 o 
   3  12   4        8.46        8.31      8.62 o 
   4  12   4      147.89      173.83     20.59 o 
  -4  13   4        1.15       13.80     10.30 o 
  -3  13   4      435.29      463.74     25.17 o 
  -2  13   4       82.38       87.14     10.54 o 
  -1  13   4      671.19      638.08     27.31 o 
   0  13   4       31.80       21.47      7.99 o 
   1  13   4       74.80       90.49     10.92 o 
   2  13   4       22.97       44.32     10.97 o 
   3  13   4      101.34      126.87     17.32 o 
  -3  14   4        1.00       18.31     10.39 o 
  -2  14   4      116.33      149.72     13.75 o 
  -1  14   4        0.51        8.35      7.22 o 
   0  14   4       37.02       62.22     14.42 o 
   1  14   4       27.98       21.65      8.29 o 
   2  14   4      177.69      190.80     18.15 o 
   3  14   4       11.43       45.79     13.81 o 
  -2  15   4       82.90      108.61     14.01 o 
  -1  15   4      100.55      119.93     13.44 o 
   0  15   4       54.26       50.91     13.29 o 
   1  15   4        6.60       15.02     10.10 o 
   2  15   4        1.97       11.34      9.69 o 
  -2  16   4      117.25      146.65     17.15 o 
  -1  16   4        2.05       22.12     11.34 o 
   0  16   4       24.96       50.18     20.96 o 
   1  16   4       67.93       49.04     14.68 o 
  -5   0   5      383.42      364.20     24.12 o 
  -3   0   5      106.69       97.15     14.35 o 
  -1   0   5       72.45       65.40      4.83 o 
   1   0   5        1.90       12.12      3.62 o 
   3   0   5     1527.10     1454.24     51.30 o 
   5   0   5      243.38      293.18     31.87 o 
  -6   1   5       44.56       68.42     11.22 o 
  -5   1   5        4.05        0.00      5.66 o 
  -4   1   5      318.30      322.13     13.72 o 
  -3   1   5       14.89       26.49      5.19 o 
  -2   1   5     5866.44     5811.48     97.56 o 
  -1   1   5     2865.39     3122.91     51.84 o 
   0   1   5        5.69       10.74      1.79 o 
   1   1   5        0.23        0.00      2.29 o 
   2   1   5     1561.06     1562.79     27.08 o 
   3   1   5        3.44        0.00      6.29 o 
   4   1   5      415.19      420.43     24.18 o 
   5   1   5       21.24       37.97     12.35 o 
  -6   2   5        0.60        0.00      7.51 o 
  -5   2   5      117.76      129.02     10.52 o 
  -4   2   5      422.77      404.36     14.93 o 
  -3   2   5      741.40      711.50     17.48 o 
  -2   2   5        0.76        2.79      3.97 o 
  -1   2   5     2140.95     1990.62     40.96 o 
   0   2   5        0.62        0.41      2.74 o 
   1   2   5     1047.59     1137.19     19.83 o 
   2   2   5       30.53       35.88      4.03 o 
   3   2   5      821.99      845.93     25.57 o 
   4   2   5        9.42       10.75      6.97 o 
   5   2   5      322.84      334.84     24.63 o 
  -6   3   5      113.94      125.61     13.87 o 
  -5   3   5        4.35        3.17      7.64 o 
  -4   3   5      166.39      147.21      9.37 o 
  -3   3   5       52.24       56.90      5.64 o 
  -2   3   5       34.54       68.30      4.01 o 
  -1   3   5      497.98      453.38      8.63 o 
   1   3   5       35.82       39.75      3.71 o 
   2   3   5      451.54      426.37     14.62 o 
   3   3   5      307.05      307.86     15.69 o 
   4   3   5      477.76      449.54     19.33 o 
   5   3   5        7.07        0.20      9.14 o 
  -6   4   5        2.42        0.00     11.08 o 
  -5   4   5      109.64      123.73     11.86 o 
  -4   4   5       23.25       37.15      7.27 o 
  -3   4   5      682.54      645.54     17.79 o 
  -2   4   5      342.23      374.22      9.42 o 
  -1   4   5      981.78      884.23     14.45 o 
   0   4   5      307.98      298.93      7.72 o 
   2   4   5      148.24      181.07      9.42 o 
   3   4   5      424.08      405.93     16.96 o 
   4   4   5       49.27       65.38     12.99 o 
   5   4   5       90.89       93.33     20.67 o 
  -5   5   5       36.57       61.68      9.27 o 
  -4   5   5      369.97      361.81     15.05 o 
  -3   5   5       98.98      110.79      8.38 o 
  -2   5   5     3187.45     3329.79     61.82 o 
  -1   5   5     1063.92     1153.91     20.37 o 
   0   5   5        2.61        0.44      2.86 o 
   1   5   5      137.00      131.84      6.98 o 
   2   5   5      254.38      250.68     13.92 o 
   3   5   5      184.81      165.54     11.04 o 
   4   5   5      320.64      312.59     23.08 o 
   5   5   5        0.68        0.35      7.92 o 
  -5   6   5        3.64        6.39      8.15 o 
  -4   6   5      409.25      389.45     15.01 o 
  -3   6   5     1058.24     1025.41     25.43 o 
  -2   6   5      684.50      646.43     14.47 o 
  -1   6   5     1907.82     1884.87     33.05 o 
   0   6   5        2.35       13.66      3.65 o 
   1   6   5     1616.81     1628.45     32.94 o 
   2   6   5       15.94       20.26      3.32 o 
   3   6   5      497.92      488.15     20.34 o 
   4   6   5        0.62        0.00      5.65 o 
   5   6   5       61.73       89.59     14.05 o 
  -5   7   5        2.13       14.24      9.47 o 
  -4   7   5      356.71      380.91     18.84 o 
  -3   7   5       28.44       33.33      6.37 o 
  -2   7   5     2110.63     1989.01     69.51 o 
  -1   7   5      203.71      258.65      8.73 o 
   0   7   5      150.30      143.68      9.51 o 
   1   7   5        8.66        0.87      6.90 o 
   2   7   5      314.11      281.71     13.17 o 
   3   7   5        0.17       16.79     11.59 o 
   4   7   5      510.44      487.56     29.52 o 
   5   7   5        1.42        3.50      8.92 o 
  -5   8   5      163.20      181.77     18.67 o 
  -4   8   5      541.17      536.63     23.24 o 
  -3   8   5      514.94      524.00     21.80 o 
  -2   8   5       38.21       57.49      6.69 o 
  -1   8   5      886.39      901.72     23.87 o 
   0   8   5      129.77      126.02      7.35 o 
   1   8   5      463.90      497.58     28.39 o 
   2   8   5       34.33       56.21      8.07 o 
   3   8   5      314.08      311.45     16.46 o 
   4   8   5       80.01       68.58      9.62 o 
  -5   9   5        3.91       15.18     11.67 o 
  -4   9   5        0.64       33.86     15.79 o 
  -3   9   5        3.11        0.29      5.11 o 
  -2   9   5       86.69       88.82      9.21 o 
  -1   9   5        0.40       12.34      7.85 o 
   0   9   5      319.77      299.62     17.87 o 
   1   9   5        1.35        2.76      8.07 o 
   2   9   5       92.73       96.74      7.91 o 
   3   9   5       18.05       15.79      7.15 o 
   4   9   5      206.69      228.55     21.60 o 
  -4  10   5      252.22      259.39     17.74 o 
  -3  10   5      604.27      565.57     23.22 o 
  -2  10   5      103.82       99.63      9.63 o 
  -1  10   5      129.13      132.45     10.79 o 
   0  10   5        4.31       20.71      5.28 o 
   1  10   5      261.48      267.31     12.25 o 
   2  10   5     1033.66      964.77     27.64 o 
   3  10   5      528.39      482.79     26.82 o 
   4  10   5       66.02       63.02     13.05 o 
  -4  11   5       47.46       62.20     10.67 o 
  -3  11   5        4.13       23.11      8.17 o 
  -2  11   5      481.93      473.88     21.09 o 
  -1  11   5       28.78       30.19      7.45 o 
   0  11   5      533.76      507.13     20.56 o 
   1  11   5        4.88        5.34      6.11 o 
   2  11   5      204.85      210.87     13.31 o 
   3  11   5        2.06        0.00      6.92 o 
   4  11   5       93.55       92.62     16.75 o 
  -4  12   5      122.88      103.01     15.55 o 
  -3  12   5      144.01      170.44     15.75 o 
  -2  12   5        6.55       21.31      8.96 o 
  -1  12   5       62.64      100.87     10.37 o 
   0  12   5       68.42       82.15      8.94 o 
   1  12   5     1506.33     1412.66     39.89 o 
   2  12   5      253.03      239.40     19.55 o 
   3  12   5      388.36      422.63     28.30 o 
  -3  13   5       59.33       97.04     12.05 o 
  -2  13   5      161.81      185.03     15.40 o 
  -1  13   5      445.33      421.01     21.94 o 
   0  13   5      665.83      578.66     39.33 o 
   1  13   5       66.56       70.66     10.33 o 
   2  13   5      106.55      129.74     15.59 o 
   3  13   5        0.43       23.81     13.60 o 
  -3  14   5       19.14       20.70     11.49 o 
  -2  14   5        4.14       17.43      8.63 o 
  -1  14   5      239.45      239.59     18.76 o 
   0  14   5      156.12      144.71     18.03 o 
   1  14   5       27.49       40.47      9.22 o 
   2  14   5       37.11       60.32     18.37 o 
  -2  15   5      352.01      359.75     23.79 o 
  -1  15   5        0.26        0.00      6.99 o 
   0  15   5       87.43      108.79     16.20 o 
   1  15   5        0.87        1.37      8.91 o 
   2  15   5      246.09      236.98     22.42 o 
  -1  16   5      163.07      208.76     20.26 o 
   0  16   5       26.96       22.61     15.64 o 
   1  16   5       59.08       76.60     26.39 o 
  -6   0   6       24.92        3.01     12.32 o 
  -4   0   6      969.12      946.30     39.09 o 
  -2   0   6     3500.21     3521.80     78.57 o 
   0   0   6      326.77      325.25     10.43 o 
   2   0   6      123.36       95.46      9.43 o 
   4   0   6     1525.39     1529.19     83.26 o 
  -6   1   6        0.14        0.00      6.41 o 
  -5   1   6       75.38      111.21     10.05 o 
  -4   1   6       58.90       63.13      7.09 o 
  -3   1   6       31.41       27.45      3.62 o 
  -2   1   6     1376.33     1488.23     25.66 o 
  -1   1   6     9615.92     9531.79    147.09 o 
   0   1   6       44.11       29.60      4.74 o 
   1   1   6     1531.42     1467.79     25.80 o 
   2   1   6      364.95      367.68     11.22 o 
   3   1   6       39.90       40.18      5.61 o 
   4   1   6      868.23      923.09     40.94 o 
   5   1   6      103.94      110.31     13.67 o 
  -6   2   6       51.97       60.40     10.88 o 
  -5   2   6        5.28        9.46      8.72 o 
  -4   2   6       16.36       18.86      5.62 o 
  -3   2   6        0.05        2.32      4.46 o 
  -2   2   6     5141.09     5219.71     88.87 o 
  -1   2   6      400.89      412.73     17.93 o 
   0   2   6      438.14      364.94      8.87 o 
   1   2   6     2175.24     2309.96     51.37 o 
   2   2   6      352.14      326.36     22.20 o 
   3   2   6      133.72      157.29     11.22 o 
   4   2   6       47.17       57.39     12.06 o 
   5   2   6        3.47        3.62      9.83 o 
  -6   3   6        5.60        8.94      9.64 o 
  -5   3   6      168.31      169.90     11.20 o 
  -4   3   6        0.83       22.14      9.26 o 
  -3   3   6      716.92      732.84     18.95 o 
  -2   3   6     2782.96     2847.07     46.12 o 
  -1   3   6     3480.43     3624.66     78.10 o 
   0   3   6        0.01        1.47      2.24 o 
   1   3   6      191.33      156.13      7.16 o 
   2   3   6      200.81      204.28      8.12 o 
   3   3   6      586.61      602.71     22.31 o 
   4   3   6        6.63        0.97      9.11 o 
   5   3   6      185.47      178.51     19.13 o 
  -5   4   6       11.69       31.68     12.74 o 
  -4   4   6      135.93      148.18      9.30 o 
  -3   4   6        2.30       12.60      7.01 o 
  -2   4   6      965.72     1060.06     28.19 o 
  -1   4   6      364.95      396.13      8.87 o 
   0   4   6     1147.00     1069.32     19.59 o 
   1   4   6      172.30      189.43      7.09 o 
   2   4   6      526.67      540.91     19.11 o 
   3   4   6        4.27        4.11      6.18 o 
   4   4   6      401.33      420.96     20.92 o 
   5   4   6       48.96       49.68     12.77 o 
  -5   5   6      174.43      177.89     13.68 o 
  -4   5   6       56.51       62.49      6.81 o 
  -3   5   6      393.33      349.27     15.53 o 
  -2   5   6      297.21      296.45      9.11 o 
  -1   5   6     2431.83     2353.85     37.48 o 
   0   5   6       66.51       56.38      4.20 o 
   1   5   6       13.49       13.55      4.06 o 
   2   5   6       54.29       53.68      3.97 o 
   3   5   6      771.42      759.55     30.01 o 
   4   5   6       44.74       39.07     11.95 o 
   5   5   6      132.58      141.41     15.64 o 
  -5   6   6       98.56       88.11     13.08 o 
  -4   6   6      240.02      216.72     11.01 o 
  -3   6   6       58.28       68.13      6.47 o 
  -2   6   6      863.72      831.94     19.36 o 
  -1   6   6      170.29      175.16     13.69 o 
   0   6   6     3324.28     3066.65    131.78 o 
   1   6   6        2.30        5.04      3.58 o 
   2   6   6      151.88      136.40     12.72 o 
   3   6   6       21.19       22.52      9.74 o 
   4   6   6      350.06      352.22     19.84 o 
   5   6   6        1.71        5.95      9.84 o 
  -5   7   6       27.06       49.92     12.23 o 
  -4   7   6       61.29       57.30      8.45 o 
  -3   7   6      550.70      516.01     15.68 o 
  -2   7   6      163.66      184.14      9.54 o 
  -1   7   6       91.99       77.63      6.89 o 
   0   7   6        0.16        2.16      3.20 o 
   1   7   6      248.53      259.80     10.35 o 
   2   7   6       41.09       62.03      6.03 o 
   3   7   6      613.48      682.97     27.62 o 
   4   7   6      161.67      146.69     13.34 o 
  -5   8   6      197.00      182.14     15.98 o 
  -4   8   6      178.27      175.65     13.21 o 
  -3   8   6        0.17        6.77      4.98 o 
  -2   8   6      381.89      335.54     10.85 o 
  -1   8   6      166.64      145.61      7.47 o 
   0   8   6      669.71      659.93     18.46 o 
   1   8   6     1706.95     1760.19     46.04 o 
   2   8   6      242.12      216.83     10.93 o 
   3   8   6      102.79       98.87     13.70 o 
   4   8   6       70.21       89.48     13.42 o 
  -5   9   6      117.57      129.42     21.25 o 
  -4   9   6       13.99       19.37      7.35 o 
  -3   9   6      373.67      343.27     16.69 o 
  -2   9   6       45.36       55.14      7.73 o 
  -1   9   6      469.11      437.60     13.70 o 
   0   9   6      152.14      141.00      8.73 o 
   1   9   6       35.92       29.94      8.88 o 
   2   9   6      193.57      185.95     10.06 o 
   3   9   6      791.32      751.98     31.23 o 
   4   9   6       15.58        7.55     10.13 o 
  -4  10   6      323.17      293.38     17.67 o 
  -3  10   6       12.03        9.70     11.71 o 
  -2  10   6      154.37      148.87     11.57 o 
  -1  10   6       58.39       57.90      7.60 o 
   0  10   6      650.30      643.82     20.76 o 
   1  10   6      173.12      178.21     15.39 o 
   2  10   6       19.33       21.65      6.70 o 
   3  10   6        0.33       14.12      8.79 o 
   4  10   6      195.23      199.40     21.23 o 
  -4  11   6        1.11       12.33     11.99 o 
  -3  11   6      254.47      260.87     15.64 o 
  -2  11   6      157.07      134.79     11.56 o 
  -1  11   6      269.80      314.97     16.45 o 
   0  11   6      377.00      366.86     15.66 o 
   1  11   6       64.08       60.97      7.19 o 
   2  11   6      270.33      279.54     15.55 o 
   3  11   6      187.20      194.24     19.43 o 
   4  11   6        4.73       46.59     16.58 o 
  -4  12   6      167.51      142.78     18.68 o 
  -3  12   6        0.01        0.00      7.85 o 
  -2  12   6      492.60      468.57     22.72 o 
  -1  12   6      158.31      149.01     14.37 o 
   0  12   6      723.56      710.84     23.67 o 
   1  12   6        1.71        8.60      5.43 o 
   2  12   6      216.71      219.86     17.30 o 
   3  12   6        5.19       23.80     11.14 o 
  -3  13   6       40.00       43.97     10.62 o 
  -2  13   6        0.02       20.67     13.97 o 
  -1  13   6      970.97      888.05     37.45 o 
   0  13   6      137.54      131.21     14.52 o 
   1  13   6      428.70      397.18     20.30 o 
   2  13   6       48.53       50.90     11.90 o 
   3  13   6      218.96      229.78     22.63 o 
  -3  14   6        1.58        9.58     15.23 o 
  -2  14   6       58.93       69.32     12.63 o 
  -1  14   6        1.63        4.33      7.91 o 
   0  14   6       62.42       70.31     11.01 o 
   1  14   6       12.73       19.58      8.01 o 
   2  14   6      140.59      171.24     19.58 o 
  -2  15   6        0.01        2.20      7.77 o 
  -1  15   6       31.55       47.18     11.07 o 
   0  15   6       15.30       21.43     11.32 o 
   1  15   6       27.55       36.38     11.68 o 
   2  15   6        0.00        7.56      9.85 o 
  -1  16   6        0.23       18.88     12.77 o 
   0  16   6       42.63       49.90     15.34 o 
  -5   0   7     1247.17     1197.40     55.31 o 
  -3   0   7       89.82       83.40     13.02 o 
  -1   0   7     1722.29     1700.48     33.36 o 
   1   0   7      703.61      687.90     22.63 o 
   3   0   7     3009.29     2920.07    134.33 o 
   5   0   7      273.54      299.98     35.90 o 
  -6   1   7      191.56      184.60     27.33 o 
  -5   1   7      101.91      106.00      9.85 o 
  -4   1   7        6.14       11.19      4.63 o 
  -3   1   7       44.43       48.40      5.55 o 
  -2   1   7     2506.04     2453.02     40.34 o 
  -1   1   7        9.08        3.24      4.49 o 
   0   1   7     2813.09     3012.70     54.02 o 
   1   1   7      766.79      817.25     23.21 o 
   2   1   7      951.04      966.54     33.50 o 
   3   1   7     1051.66     1016.08     33.89 o 
   4   1   7      691.57      698.61     33.93 o 
   5   1   7        2.59       21.71     25.48 o 
  -5   2   7       48.92       62.01      8.43 o 
  -4   2   7       45.02       46.63      6.33 o 
  -3   2   7       85.68       97.50      7.37 o 
  -2   2   7     2488.30     2461.08     45.14 o 
  -1   2   7      655.11      657.88     15.61 o 
   0   2   7       47.73       34.24      3.43 o 
   1   2   7     2077.57     2049.86     40.85 o 
   2   2   7        6.27       19.65      3.64 o 
   3   2   7        2.73        2.68      6.15 o 
   4   2   7       86.85      108.11     14.12 o 
   5   2   7      348.31      364.25     27.54 o 
  -5   3   7        0.40        0.00      5.45 o 
  -4   3   7      122.81      114.89      8.37 o 
  -3   3   7       68.60       68.45      6.11 o 
  -2   3   7      721.38      760.53     28.90 o 
  -1   3   7      243.90      263.49     13.57 o 
   0   3   7      537.42      501.07     11.06 o 
   1   3   7      298.32      338.57     10.16 o 
   2   3   7      451.76      448.56     12.22 o 
   3   3   7       27.75       77.10     27.89 o 
   4   3   7      501.08      512.17     23.06 o 
   5   3   7       15.96       37.49     13.05 o 
  -5   4   7      107.59      108.06      9.94 o 
  -4   4   7       14.69       36.27      5.80 o 
  -3   4   7       13.74       45.27      9.53 o 
  -2   4   7      376.31      344.04     14.93 o 
  -1   4   7     2161.60     2012.11     42.76 o 
   0   4   7       12.55       12.54      3.25 o 
   1   4   7      300.09      247.22      9.04 o 
   2   4   7       91.59       91.30      9.94 o 
   3   4   7      246.49      279.15     15.89 o 
   4   4   7       20.48       21.13      7.84 o 
   5   4   7      105.86       83.22     14.03 o 
  -5   5   7       19.73       21.76     10.14 o 
  -4   5   7       68.33       78.10      7.28 o 
  -3   5   7        5.51       15.40      4.35 o 
  -2   5   7     2465.67     2514.56     43.61 o 
  -1   5   7      202.32      197.20     10.53 o 
   0   5   7     1037.83      990.53     20.97 o 
   1   5   7      115.81      112.88      9.34 o 
   2   5   7      344.04      306.73     11.63 o 
   3   5   7       11.68        5.60      6.80 o 
   4   5   7      151.21      186.79     14.12 o 
   5   5   7       12.38       13.34     10.75 o 
  -5   6   7       99.69       98.08     11.06 o 
  -4   6   7       14.51       24.31      6.45 o 
  -3   6   7       57.16       59.00      5.74 o 
  -2   6   7       78.33       93.55     12.21 o 
  -1   6   7     1558.51     1471.41     32.54 o 
   0   6   7      187.34      195.79     11.62 o 
   1   6   7     1168.49     1167.28     27.55 o 
   2   6   7       26.75       41.77     11.19 o 
   3   6   7      879.92      850.00     31.30 o 
   4   6   7      150.82      136.05     13.65 o 
  -5   7   7        7.35        6.37      7.89 o 
  -4   7   7       28.41       15.86      6.61 o 
  -3   7   7        2.72       16.06      6.54 o 
  -2   7   7      441.80      380.54     13.40 o 
  -1   7   7      102.39       95.63      6.75 o 
   0   7   7     2651.09     2850.79     58.39 o 
   1   7   7       76.84       88.70      9.02 o 
   2   7   7      195.03      206.07     12.99 o 
   3   7   7      352.54      304.80     16.40 o 
   4   7   7      357.61      332.64     20.05 o 
  -5   8   7       21.69       22.99     12.39 o 
  -4   8   7      142.08      149.64     11.80 o 
  -3   8   7      311.74      294.17     14.49 o 
  -2   8   7       34.33       36.56      4.89 o 
  -1   8   7     1193.41     1165.72     27.80 o 
   0   8   7        9.24       24.87      5.97 o 
   1   8   7     1535.22     1403.15     58.14 o 
   2   8   7       39.24       86.58     18.67 o 
   3   8   7      145.74      214.07     14.38 o 
   4   8   7        0.43        0.00      7.65 o 
  -5   9   7        1.20       10.11     13.70 o 
  -4   9   7      263.48      233.90     19.54 o 
  -3   9   7       60.50       50.84     13.09 o 
  -2   9   7       91.96       82.15      8.60 o 
  -1   9   7      115.79      115.18     10.60 o 
   0   9   7      624.45      612.81     18.96 o 
   1   9   7      418.16      384.03     16.89 o 
   2   9   7       63.01       57.03     13.58 o 
   3   9   7        3.66       48.04     12.44 o 
   4   9   7      151.05      189.07     26.52 o 
  -4  10   7       59.69       88.91     19.41 o 
  -3  10   7       58.75       58.83      8.39 o 
  -2  10   7       92.75       93.76      9.07 o 
  -1  10   7      515.73      518.41     17.87 o 
   0  10   7       25.80       34.61      9.21 o 
   1  10   7      375.95      362.11     17.10 o 
   2  10   7       12.87        6.94      9.13 o 
   3  10   7      297.86      310.33     25.26 o 
   4  10   7       11.09        4.61      8.94 o 
  -4  11   7       34.06       43.48     11.40 o 
  -3  11   7       10.20       17.77      7.23 o 
  -2  11   7        2.45        8.38     15.02 o 
  -1  11   7       46.06       70.44      8.67 o 
   0  11   7       36.73       49.36      6.84 o 
   1  11   7        5.18       13.24      7.73 o 
   2  11   7       98.81      108.77     13.00 o 
   3  11   7        1.44        8.61      9.43 o 
  -4  12   7        9.43       27.55     25.15 o 
  -3  12   7      204.20      168.29     16.87 o 
  -2  12   7        3.06       12.95     11.11 o 
  -1  12   7      216.76      275.11     29.99 o 
   0  12   7      269.61      295.29     15.92 o 
   1  12   7       55.90       59.42      7.78 o 
   2  12   7        2.19        2.84     10.54 o 
   3  12   7      133.91      142.10     18.62 o 
  -3  13   7       23.04       23.68     11.86 o 
  -2  13   7      257.04      245.68     17.61 o 
  -1  13   7       84.28       89.21     11.72 o 
   0  13   7      913.73      877.49     36.41 o 
   1  13   7        1.96        0.00      7.30 o 
   2  13   7       75.95       73.73     13.19 o 
  -3  14   7      121.09      154.21     19.66 o 
  -2  14   7       23.58       24.52     11.37 o 
  -1  14   7       83.45      100.26     12.58 o 
   0  14   7        0.13        1.19      7.51 o 
   1  14   7       62.43       52.09     10.50 o 
   2  14   7       52.65       76.76     27.04 o 
  -2  15   7      117.94      122.67     18.58 o 
  -1  15   7       18.89       16.85     10.55 o 
   0  15   7        5.05        7.26      9.74 o 
   1  15   7       13.96       23.78     14.99 o 
  -4   0   8       43.85       59.67      9.34 o 
  -2   0   8       10.06       12.74      5.82 o 
   0   0   8       45.73       32.92      6.80 o 
   2   0   8       43.34       53.99      7.78 o 
   4   0   8      494.65      550.33     46.05 o 
  -5   1   8      333.39      302.15     15.83 o 
  -4   1   8       11.18       14.11      8.68 o 
  -3   1   8       36.38       48.78      5.51 o 
  -2   1   8        4.43        3.00      1.97 o 
  -1   1   8       52.87       44.27      3.77 o 
   0   1   8      929.11     1018.51     20.04 o 
   1   1   8     2440.53     2458.66     52.83 o 
   2   1   8      144.01      159.58      8.12 o 
   3   1   8       86.81       94.91      8.10 o 
   4   1   8       13.22       48.87     23.07 o 
   5   1   8      121.28      137.17     18.62 o 
  -5   2   8       12.16       16.56      6.63 o 
  -4   2   8      209.90      210.82     11.00 o 
  -3   2   8       72.81       79.72      6.94 o 
  -2   2   8     1365.33     1301.72     31.17 o 
  -1   2   8       41.84       48.34      4.60 o 
   0   2   8     1275.58     1305.53     26.90 o 
   1   2   8        0.17        0.00      3.31 o 
   2   2   8       12.59       21.55      4.36 o 
   3   2   8      681.07      654.46     24.20 o 
   4   2   8      650.79      685.29     36.35 o 
   5   2   8        0.56        1.57      9.14 o 
  -5   3   8      306.64      308.97     17.22 o 
  -4   3   8       49.88       60.75      7.00 o 
  -3   3   8       30.07       42.55      7.53 o 
  -2   3   8      141.71      131.14     11.89 o 
  -1   3   8      718.41      749.25     41.46 o 
   0   3   8       28.37       30.32      4.00 o 
   1   3   8      318.61      243.25     10.71 o 
   2   3   8      321.36      316.76     11.44 o 
   3   3   8      327.16      354.14     16.91 o 
   4   3   8       32.22       74.97     12.06 o 
   5   3   8      199.63      189.79     20.94 o 
  -5   4   8        1.95        1.04      6.53 o 
  -4   4   8      320.16      315.28     13.73 o 
  -3   4   8     1082.97     1146.17     27.67 o 
  -2   4   8       60.49       74.21      7.44 o 
  -1   4   8       86.91       82.58      7.81 o 
   0   4   8      335.19      294.69      9.38 o 
   1   4   8       94.88      108.18     10.95 o 
   2   4   8      246.42      219.60     10.54 o 
   3   4   8      240.53      217.72     13.57 o 
   4   4   8      254.88      251.81     17.47 o 
  -5   5   8      590.90      570.11     25.88 o 
  -4   5   8        1.99        0.00      4.58 o 
  -3   5   8      761.23      738.92     25.03 o 
  -2   5   8      320.07      361.50     14.89 o 
  -1   5   8      735.92      742.94     22.05 o 
   0   5   8     1156.29     1198.14     27.53 o 
   1   5   8       32.19       24.64      4.89 o 
   2   5   8      231.68      223.92     13.71 o 
   3   5   8       63.36       72.41     10.19 o 
   4   5   8        0.03        0.00      8.60 o 
  -5   6   8      152.66      147.11     15.31 o 
  -4   6   8      295.13      291.05     16.47 o 
  -3   6   8       20.19       30.93     10.74 o 
  -2   6   8        1.33        4.35      6.67 o 
  -1   6   8        2.96        0.00      5.42 o 
   0   6   8     1217.97     1182.60     26.55 o 
   1   6   8      105.32      115.63      8.43 o 
   2   6   8      282.33      264.75     14.36 o 
   3   6   8       21.41       15.41      7.66 o 
   4   6   8      118.74       92.06     13.37 o 
  -5   7   8       13.66       10.45      8.10 o 
  -4   7   8       17.92       25.42      9.72 o 
  -3   7   8      308.10      304.07     22.32 o 
  -2   7   8        7.75        4.66      4.85 o 
  -1   7   8      458.89      397.57     24.22 o 
   0   7   8      106.92      112.40     12.32 o 
   1   7   8      180.41      166.26      9.40 o 
   2   7   8      151.88      152.79     13.56 o 
   3   7   8      182.86      178.90     14.63 o 
   4   7   8        1.95       12.95      9.59 o 
  -5   8   8      132.44       99.93     15.71 o 
  -4   8   8       61.29       80.05     12.68 o 
  -3   8   8       12.23        0.00      6.89 o 
  -2   8   8       51.92       55.49      6.79 o 
  -1   8   8        0.04        4.04      6.48 o 
   0   8   8      900.65      879.13     24.78 o 
   1   8   8       28.72       22.78      5.31 o 
   2   8   8       28.37       54.79      9.01 o 
   3   8   8       53.74       92.64     11.00 o 
   4   8   8       53.91       77.19     12.83 o 
  -4   9   8      126.48      117.10     14.27 o 
  -3   9   8       66.77       78.84     12.05 o 
  -2   9   8        2.40        0.00      6.87 o 
  -1   9   8      520.28      506.83     17.15 o 
   0   9   8      148.16      140.40      9.88 o 
   1   9   8      177.97      161.36     10.93 o 
   2   9   8        0.23        1.39      6.00 o 
   3   9   8       65.27       72.95     10.70 o 
   4   9   8        3.91        4.19      9.76 o 
  -4  10   8      145.03      146.96     17.26 o 
  -3  10   8       63.60      101.87     12.99 o 
  -2  10   8        1.00       11.32      8.90 o 
  -1  10   8      110.61      113.01      8.74 o 
   0  10   8      336.90      326.12     14.09 o 
   1  10   8      244.52      229.89     13.44 o 
   2  10   8      274.18      261.02     16.58 o 
   3  10   8      119.51      120.34     15.17 o 
  -4  11   8       18.96       27.48     11.44 o 
  -3  11   8      100.32       92.75     14.40 o 
  -2  11   8       39.51       61.96     11.94 o 
  -1  11   8      336.08      312.63     16.97 o 
   0  11   8       48.05       61.11     10.61 o 
   1  11   8      920.72      900.88     36.97 o 
   2  11   8        7.82       19.81     11.82 o 
   3  11   8      224.71      263.01     23.07 o 
  -3  12   8       13.98        7.48      8.88 o 
  -2  12   8      401.21      356.49     23.73 o 
  -1  12   8      117.89       99.28     11.48 o 
   0  12   8      781.43      727.81     26.21 o 
   1  12   8        0.62        3.86      7.95 o 
   2  12   8      135.48      108.15     14.73 o 
   3  12   8       12.01       16.48     13.52 o 
  -3  13   8        0.57        4.29     10.90 o 
  -2  13   8      134.62      112.71     16.23 o 
  -1  13   8      493.37      481.06     25.70 o 
   0  13   8      305.45      300.17     18.77 o 
   1  13   8      275.68      276.02     17.14 o 
   2  13   8        7.01       20.14     10.51 o 
  -2  14   8       57.78       73.56     19.74 o 
  -1  14   8       12.03       33.31     14.53 o 
   0  14   8      102.58      122.11     15.04 o 
   1  14   8       20.41       19.18      9.38 o 
  -1  15   8       24.62       35.66     13.44 o 
   0  15   8      119.01      101.96     15.17 o 
  -5   0   9      369.07      341.18     23.81 o 
  -3   0   9      851.60      833.89     30.74 o 
  -1   0   9     1382.00     1314.75     43.44 o 
   1   0   9      600.98      558.86     67.29 o 
   3   0   9      846.88      855.38     54.10 o 
  -5   1   9      142.29      133.04     15.68 o 
  -4   1   9      229.23      232.82     11.51 o 
  -3   1   9       37.01       46.13      5.36 o 
  -2   1   9      622.11      624.62     17.86 o 
  -1   1   9        0.09        2.29      3.35 o 
   0   1   9     2864.04     3023.44     57.42 o 
   1   1   9        0.34        0.00      5.20 o 
   2   1   9       65.17       83.08     11.95 o 
   3   1   9        7.33       14.63      9.88 o 
   4   1   9      132.13      129.91     15.17 o 
  -5   2   9      164.32      161.20     14.37 o 
  -4   2   9       62.22       56.64      7.03 o 
  -3   2   9     1208.20     1166.58     34.02 o 
  -2   2   9      252.78      262.10     10.91 o 
  -1   2   9      518.89      455.39     14.36 o 
   0   2   9       44.35       51.13      5.80 o 
   1   2   9      908.03      850.99     23.13 o 
   2   2   9      160.34      161.55      8.61 o 
   3   2   9      333.43      351.80     17.51 o 
   4   2   9        3.78        9.09      8.43 o 
  -5   3   9        0.57        0.00      6.53 o 
  -4   3   9      443.67      414.03     18.92 o 
  -3   3   9       30.60       29.15      6.13 o 
  -2   3   9      372.09      403.39     16.08 o 
   0   3   9      251.03      263.76     11.04 o 
   1   3   9        3.37        3.14      8.13 o 
   2   3   9       59.93       55.95      8.06 o 
   3   3   9       45.91       76.77      9.68 o 
   4   3   9       69.70       95.49     14.58 o 
  -5   4   9      137.34      145.28     13.69 o 
  -4   4   9        1.13        4.72      5.66 o 
  -3   4   9       26.74       36.49     14.53 o 
  -2   4   9      109.48      111.28      9.90 o 
  -1   4   9      239.78      217.88     13.47 o 
   0   4   9        0.38        2.52      3.16 o 
   1   4   9      772.30      771.99     20.53 o 
   2   4   9      265.09      245.62     10.77 o 
   3   4   9       30.82       36.14      8.02 o 
   4   4   9        1.82        0.00      9.22 o 
  -5   5   9       27.08       34.25      9.39 o 
  -4   5   9      125.25      124.97     10.70 o 
  -3   5   9       20.23       23.16      6.62 o 
  -2   5   9      285.23      292.22     14.67 o 
  -1   5   9       56.81       71.40      7.67 o 
   0   5   9      195.20      173.06      8.17 o 
   1   5   9        0.02        1.95      4.29 o 
   2   5   9       78.40       94.26      9.65 o 
   3   5   9       11.84       18.46      9.14 o 
   4   5   9       72.72       89.18     13.24 o 
  -5   6   9      369.51      372.78     25.93 o 
  -4   6   9       20.08       19.33      7.52 o 
  -3   6   9      410.55      408.13     17.21 o 
  -2   6   9       95.97       75.07      8.34 o 
  -1   6   9      421.56      381.17     16.12 o 
   0   6   9       49.63       42.85      5.47 o 
   1   6   9      661.64      641.09     19.72 o 
   2   6   9       12.32       19.90      6.66 o 
   3   6   9      519.90      481.81     24.11 o 
   4   6   9        0.00        0.00      7.92 o 
  -5   7   9      146.91      128.47     16.12 o 
  -4   7   9      313.65      304.80     26.69 o 
  -3   7   9        3.77        5.36      5.84 o 
  -2   7   9      104.27      103.68      9.72 o 
  -1   7   9       25.26       47.37      7.14 o 
   0   7   9     3924.29     3931.23     83.92 o 
   1   7   9      205.40      204.30     13.05 o 
   2   7   9      400.13      380.53     19.29 o 
   3   7   9       48.06       55.91     10.75 o 
   4   7   9       35.75       39.14     14.18 o 
  -4   8   9        7.99        7.76      8.62 o 
  -3   8   9      179.76      153.25     15.00 o 
  -2   8   9       17.30       18.74      5.64 o 
  -1   8   9      200.95      199.03     13.66 o 
   0   8   9     1004.64      950.74     26.20 o 
   1   8   9      593.21      561.38     22.17 o 
   2   8   9      171.56      148.93     13.24 o 
   3   8   9       40.72       54.47     13.49 o 
   4   8   9       21.80       25.57     11.63 o 
  -4   9   9      306.97      290.27     22.75 o 
  -3   9   9       10.88       25.30      8.75 o 
  -2   9   9       64.20       56.26      8.92 o 
  -1   9   9      258.61      256.62     14.54 o 
   0   9   9        2.32        8.17      4.95 o 
   1   9   9       17.14       15.46      7.39 o 
   2   9   9      240.93      236.35     16.19 o 
   3   9   9        7.16        3.94      7.46 o 
  -4  10   9        3.17       33.13     17.92 o 
  -3  10   9       12.06        2.21      7.56 o 
  -2  10   9       13.34       35.61     11.14 o 
  -1  10   9      408.70      383.47     23.12 o 
   0  10   9       41.95       42.91      8.07 o 
   1  10   9      148.33      165.02     12.87 o 
   2  10   9        3.66        2.68      6.08 o 
   3  10   9      102.63       94.77     36.20 o 
  -4  11   9      146.65      160.90     19.68 o 
  -3  11   9        1.21        9.15      8.32 o 
  -2  11   9        0.59        2.43      8.05 o 
  -1  11   9      129.75      126.68     15.52 o 
   0  11   9      153.21      156.80     10.60 o 
   1  11   9       85.61      100.50     11.49 o 
   2  11   9      143.06      147.20     13.86 o 
   3  11   9        2.94        0.00      9.84 o 
  -3  12   9      235.38      236.00     22.76 o 
  -2  12   9      188.47      174.12     24.37 o 
  -1  12   9      244.96      254.18     21.53 o 
   0  12   9       45.13       53.50      8.01 o 
   1  12   9       67.20       89.20     13.33 o 
   2  12   9       33.88       28.08     10.28 o 
  -3  13   9       25.92       30.24     12.98 o 
  -2  13   9       49.84       57.47     12.62 o 
  -1  13   9      122.20      140.69     17.74 o 
   0  13   9      620.32      590.33     27.90 o 
   1  13   9       64.87       53.43     10.11 o 
   2  13   9      213.64      168.04     18.77 o 
  -2  14   9        0.41       10.42     10.89 o 
  -1  14   9       96.89      120.98     17.18 o 
   0  14   9        8.06        0.00      9.17 o 
   1  14   9      127.64       92.26     16.93 o 
  -4   0  10       69.11       85.14     17.05 o 
  -2   0  10      331.91      314.43     24.82 o 
   0   0  10     2474.05     2348.48     64.41 o 
   2   0  10     1610.23     1676.17     58.57 o 
   4   0  10       88.87      131.09     24.26 o 
  -5   1  10      132.62      122.05     14.99 o 
  -4   1  10       19.17       25.59     10.92 o 
  -3   1  10      258.29      251.13     16.51 o 
  -2   1  10       85.83       83.49      9.22 o 
  -1   1  10        1.32        0.00      3.33 o 
   0   1  10      985.43      994.92     22.24 o 
   1   1  10     1644.05     1642.25     47.12 o 
   2   1  10        5.95        9.85      8.53 o 
   3   1  10      478.67      496.33     21.56 o 
   4   1  10        8.08        9.41      9.85 o 
  -5   2  10        4.94        4.58      7.59 o 
  -4   2  10      200.94      189.47     13.54 o 
  -3   2  10      885.97      849.38     34.10 o 
  -2   2  10      115.15      112.24      6.99 o 
  -1   2  10      136.91      101.10     12.51 o 
   0   2  10      754.54      749.63     19.08 o 
   1   2  10      240.28      234.45     10.32 o 
   2   2  10        1.98        4.96      4.66 o 
   3   2  10      238.23      233.15     13.88 o 
   4   2  10      103.68      102.66     18.77 o 
  -5   3  10      114.20      133.80     15.71 o 
  -4   3  10       18.97       23.46     10.66 o 
  -3   3  10      329.23      319.64     15.46 o 
  -2   3  10      265.69      281.27     15.55 o 
  -1   3  10       72.31       78.16      8.24 o 
   0   3  10        2.11        0.18      3.94 o 
   1   3  10     1714.14     1668.89     39.29 o 
   2   3  10      117.55      119.35      8.50 o 
   3   3  10      111.22      115.11     11.12 o 
   4   3  10       59.77       87.15     15.16 o 
  -5   4  10        9.21        2.96      6.98 o 
  -4   4  10      100.91      130.17     11.49 o 
  -3   4  10     1276.53     1224.59     46.24 o 
  -2   4  10      348.37      341.45     15.43 o 
  -1   4  10        0.04        0.00      4.00 o 
   0   4  10      998.90      988.18     25.27 o 
   1   4  10        2.09        0.00      4.41 o 
   2   4  10      947.34      963.75     34.11 o 
   3   4  10        0.17        3.80      6.70 o 
   4   4  10       58.94       67.24     13.93 o 
  -5   5  10      156.57      164.52     18.78 o 
  -4   5  10        0.02        4.11      6.51 o 
  -3   5  10      217.31      220.78     13.49 o 
  -2   5  10      206.56      225.22     12.36 o 
  -1   5  10      386.79      368.03     16.04 o 
   0   5  10      113.68      106.33      9.55 o 
   1   5  10      930.19      916.84     25.39 o 
   2   5  10        7.12       32.06      7.70 o 
   3   5  10      102.66      114.81     14.08 o 
   4   5  10        2.92       14.46      9.73 o 
  -5   6  10        4.26       15.85     14.52 o 
  -4   6  10      341.09      316.59     23.33 o 
  -3   6  10      116.94       92.20      8.92 o 
  -2   6  10       31.93       47.69      8.44 o 
  -1   6  10        1.03        0.00      5.30 o 
   0   6  10      451.62      441.57     14.77 o 
   1   6  10        2.03        5.81      5.66 o 
   2   6  10     1010.65      969.35     34.48 o 
   3   6  10      219.87      204.05     15.84 o 
   4   6  10       27.09       50.78     11.20 o 
  -4   7  10        3.97        2.18      7.05 o 
  -3   7  10      148.67      148.20     10.87 o 
  -2   7  10        9.26        9.51      7.58 o 
  -1   7  10     1306.53     1250.14     39.28 o 
   0   7  10      361.53      328.59     17.04 o 
   1   7  10      399.35      375.61     14.81 o 
   2   7  10        8.37       13.73      7.36 o 
   3   7  10        6.81        6.75      7.15 o 
  -4   8  10      298.37      297.63     22.88 o 
  -3   8  10       14.99       18.57     14.31 o 
  -2   8  10       34.29       33.77      6.61 o 
  -1   8  10       97.94      101.11     11.99 o 
   0   8  10      283.75      290.00     13.75 o 
   1   8  10       10.87        4.90      5.64 o 
   2   8  10      191.73      179.72     14.33 o 
   3   8  10        0.03        0.00      8.68 o 
  -4   9  10       13.49       28.17     15.15 o 
  -3   9  10      159.59      185.74     16.20 o 
  -2   9  10        4.59        1.51      4.83 o 
  -1   9  10      144.76      143.51     11.72 o 
   0   9  10      681.52      666.45     22.85 o 
   1   9  10      100.04      122.43     10.25 o 
   2   9  10        0.21        8.43     12.47 o 
   3   9  10       72.64       84.00     12.51 o 
  -4  10  10      100.00      112.27     16.61 o 
  -3  10  10       18.23       16.91     10.10 o 
  -2  10  10       24.77       63.10     12.36 o 
  -1  10  10        4.21       18.84     10.23 o 
   0  10  10       66.51       87.47     10.38 o 
   1  10  10       39.81       75.91     10.52 o 
   2  10  10      398.76      390.40     22.91 o 
   3  10  10        1.09        1.02      8.57 o 
  -3  11  10       50.54       88.99     15.47 o 
  -2  11  10        0.27        9.77      9.09 o 
  -1  11  10       12.00        7.02      7.28 o 
   0  11  10        0.13       10.61      7.36 o 
   1  11  10      189.58      207.76     14.83 o 
   2  11  10        8.68        2.93      7.39 o 
  -3  12  10        0.88        4.12     10.16 o 
  -2  12  10      211.54      236.33     21.58 o 
  -1  12  10       14.37       22.19     10.90 o 
   0  12  10       84.71       68.79     10.85 o 
   1  12  10       29.63       32.06      9.30 o 
   2  12  10      132.81      146.39     17.87 o 
  -2  13  10        7.52       17.35     13.72 o 
  -1  13  10      165.89      161.82     19.49 o 
   0  13  10        6.21       24.62     10.53 o 
   1  13  10      161.76      149.13     18.98 o 
  -1  14  10       42.84       84.16     16.50 o 
   0  14  10       80.32      100.66     17.13 o 
  -5   0  11        0.39        0.00     11.39 o 
  -3   0  11      477.73      500.74     33.56 o 
  -1   0  11      295.89      292.27     25.67 o 
   1   0  11      470.22      438.80     28.18 o 
   3   0  11      290.87      322.49     32.18 o 
  -5   1  11        0.06        4.79      8.60 o 
  -4   1  11      140.79      169.83     16.39 o 
  -3   1  11       14.09       41.86      9.49 o 
  -2   1  11       39.94       54.67      8.79 o 
  -1   1  11      436.34      432.15     14.54 o 
   0   1  11      323.18      310.58     11.02 o 
   1   1  11       18.70       22.99      5.16 o 
   2   1  11     1090.06     1065.58     30.80 o 
   3   1  11        0.03        7.11      8.82 o 
   4   1  11      124.37      149.58     20.21 o 
  -5   2  11       61.95       59.46     11.32 o 
  -4   2  11        1.70       12.98     10.23 o 
  -3   2  11      328.78      322.07     20.26 o 
  -2   2  11       94.98       92.79     12.16 o 
  -1   2  11        2.00       21.95     11.28 o 
   0   2  11        2.39       12.07      6.98 o 
   1   2  11      615.74      594.49     18.63 o 
   2   2  11      440.26      441.23     16.46 o 
   3   2  11      378.37      353.04     19.73 o 
   4   2  11        2.37        2.18      9.04 o 
  -5   3  11        0.38       14.51      8.68 o 
  -4   3  11      237.93      245.87     19.50 o 
  -3   3  11        0.91        7.20      5.98 o 
  -2   3  11       96.81      126.12     13.94 o 
  -1   3  11        2.04       22.03     15.18 o 
   0   3  11       60.59       57.27      9.53 o 
   1   3  11        0.07        0.07      4.31 o 
   2   3  11        1.04        7.35      4.74 o 
   3   3  11        4.55       15.45      8.88 o 
   4   3  11       59.96       62.74     14.30 o 
  -5   4  11      127.94      116.56     14.71 o 
  -4   4  11      306.35      243.33     26.85 o 
  -3   4  11      170.65      179.49     17.79 o 
  -2   4  11        0.23        6.82      5.85 o 
  -1   4  11        1.01        2.27      4.74 o 
   0   4  11       16.24       14.09      6.25 o 
   1   4  11      340.39      316.31     12.88 o 
   2   4  11      919.64      844.35     25.93 o 
   3   4  11      203.05      214.28     15.80 o 
   4   4  11       32.48       27.41     10.85 o 
  -4   5  11       77.41       75.24      9.35 o 
  -3   5  11       68.74       72.97     10.82 o 
  -2   5  11      241.09      218.26     19.99 o 
  -1   5  11       13.75       31.03      6.86 o 
   0   5  11        5.92       16.26     10.31 o 
   1   5  11       73.63       78.05      7.89 o 
   2   5  11      682.59      661.75     25.64 o 
   3   5  11        5.11        5.71      7.54 o 
  -4   6  11        9.55       15.09      7.36 o 
  -3   6  11      395.78      416.26     20.51 o 
  -2   6  11        0.42        0.00      5.55 o 
  -1   6  11        2.02       14.60      6.70 o 
   0   6  11       22.99       35.68      7.51 o 
   1   6  11      123.91      108.09      8.22 o 
   2   6  11        5.56       14.09      7.19 o 
   3   6  11      175.74      164.08     15.52 o 
  -4   7  11      294.19      297.79     20.19 o 
  -3   7  11        6.82       14.28      7.44 o 
  -2   7  11       78.80       98.98     10.34 o 
  -1   7  11        6.09        8.27      6.49 o 
   0   7  11      734.70      715.18     27.12 o 
   1   7  11      148.68      137.44      9.41 o 
   2   7  11      447.56      447.28     21.02 o 
   3   7  11        3.52        5.66      8.11 o 
  -4   8  11       17.86       11.33     15.86 o 
  -3   8  11      221.59      236.42     25.79 o 
  -2   8  11       19.81       22.34      9.50 o 
  -1   8  11      185.76      165.46     12.75 o 
   0   8  11       78.99       80.01     10.05 o 
   1   8  11      136.50      115.00     10.73 o 
   2   8  11       75.15       70.41      9.66 o 
   3   8  11      126.32      133.11     13.55 o 
  -4   9  11      137.15      178.89     18.04 o 
  -3   9  11        2.83       13.68      8.59 o 
  -2   9  11      186.07      189.15     19.65 o 
  -1   9  11       15.44       36.44      8.39 o 
   0   9  11       82.85      178.14     41.54 o 
   1   9  11        8.99       16.98      8.81 o 
   2   9  11       74.98       88.51     11.72 o 
   3   9  11        0.37        0.00      7.57 o 
  -3  10  11        3.36       10.49     13.03 o 
  -2  10  11        1.78       11.06      9.15 o 
  -1  10  11       82.86       82.94     10.07 o 
   0  10  11       17.06       22.24      8.53 o 
   1  10  11      266.13      263.51     19.32 o 
   2  10  11        0.18       15.01      8.74 o 
  -3  11  11       33.84       53.74     14.17 o 
  -2  11  11      155.92      195.52     19.73 o 
  -1  11  11        4.77        0.00     10.09 o 
   0  11  11      132.46      133.15     13.07 o 
   1  11  11        3.49        3.75     12.06 o 
   2  11  11      348.36      321.80     21.49 o 
  -2  12  11       27.68       32.75     12.62 o 
  -1  12  11       89.04      116.91     16.70 o 
   0  12  11        3.27       22.38     12.51 o 
   1  12  11      253.04      266.08     21.22 o 
  -1  13  11      146.21      150.97     21.76 o 
   0  13  11      154.90      157.91     21.80 o 
  -4   0  12      257.54      234.51     27.14 o 
  -2   0  12      565.29      618.25     40.70 o 
   0   0  12      456.71      481.97     31.91 o 
   2   0  12      297.19      294.56     20.14 o 
  -5   1  12       34.84       35.67     12.10 o 
  -4   1  12       26.32       35.89      8.07 o 
  -3   1  12      654.17      650.97     29.69 o 
  -2   1  12       84.56       77.18     10.28 o 
  -1   1  12      163.19      175.33     15.00 o 
   0   1  12        0.31        6.72      4.19 o 
   1   1  12       56.74       57.30      6.35 o 
   2   1  12       50.90       63.44      6.80 o 
   3   1  12      249.70      257.27     19.55 o 
  -5   2  12        1.97       11.02     10.38 o 
  -4   2  12      179.09      185.62     16.47 o 
  -3   2  12       38.46       41.87     10.32 o 
  -2   2  12      426.76      393.01     21.13 o 
  -1   2  12        2.23        2.23      6.25 o 
   0   2  12      153.08      162.66     11.40 o 
   1   2  12        2.93        5.03      4.50 o 
   2   2  12       16.64       24.77      5.96 o 
   3   2  12       16.89       10.28      9.19 o 
  -4   3  12        1.52        0.00      6.44 o 
  -3   3  12     1068.95     1017.88     64.99 o 
  -2   3  12       69.47       64.80      7.74 o 
  -1   3  12       61.39       69.18      8.03 o 
   0   3  12        3.66       11.50      5.28 o 
   1   3  12        2.72        8.16      4.73 o 
   2   3  12      246.38      228.02     12.17 o 
   3   3  12      194.30      156.16     14.28 o 
  -4   4  12        8.25       22.02     14.81 o 
  -3   4  12       87.43       75.22      9.27 o 
  -2   4  12      312.93      328.25     16.86 o 
  -1   4  12       21.93       28.35      8.56 o 
   0   4  12       20.90       44.43      8.21 o 
   1   4  12      133.94      138.69      9.27 o 
   2   4  12      170.20      190.98     20.50 o 
   3   4  12        0.77       14.24      8.47 o 
  -4   5  12      255.27      234.37     17.32 o 
  -3   5  12       29.82       33.56      7.43 o 
  -2   5  12        0.16        4.25      5.47 o 
  -1   5  12       10.42       10.83      5.37 o 
   0   5  12        5.45        5.30      5.65 o 
   1   5  12      471.50      423.05     16.17 o 
   2   5  12       16.55       32.80      9.00 o 
   3   5  12      104.13      116.63     13.19 o 
  -4   6  12      334.53      328.49     21.89 o 
  -3   6  12        0.45        3.19      6.04 o 
  -2   6  12      215.36      218.07     14.41 o 
  -1   6  12      560.48      553.96     22.91 o 
   0   6  12      115.25      130.15     10.92 o 
   1   6  12        8.82       23.59      6.52 o 
   2   6  12      526.45      491.75     23.75 o 
   3   6  12        2.52       17.76      8.20 o 
  -4   7  12       18.40        6.84      8.84 o 
  -3   7  12       98.54      110.97     16.12 o 
  -2   7  12        9.35       31.39      9.32 o 
  -1   7  12     1244.89     1203.15     41.14 o 
   0   7  12      238.08      251.45     15.40 o 
   1   7  12      424.78      406.80     20.26 o 
   2   7  12       13.49       12.73     13.65 o 
   3   7  12       61.69       78.13     12.19 o 
  -4   8  12      128.24      123.89     15.41 o 
  -3   8  12       18.56       34.38     17.08 o 
  -2   8  12      286.82      272.90     21.03 o 
  -1   8  12       69.43       67.85     10.42 o 
   0   8  12       35.29       38.17      8.94 o 
   1   8  12       67.48       51.84     13.47 o 
   2   8  12      190.06      191.44     17.85 o 
  -3   9  12       45.69       56.85     12.97 o 
  -2   9  12      118.22      103.60     10.97 o 
  -1   9  12        3.22        7.67      8.18 o 
   0   9  12        1.46        0.00      6.60 o 
   1   9  12       59.71       32.46     11.61 o 
   2   9  12        3.37       18.84     11.71 o 
  -3  10  12       61.44       74.15     15.02 o 
  -2  10  12       91.21      103.37     14.98 o 
  -1  10  12       20.26       24.09      8.46 o 
   0  10  12       74.06       85.29     11.14 o 
   1  10  12        8.71       11.67      9.19 o 
   2  10  12      276.80      261.21     21.22 o 
  -2  11  12       94.53       95.28     21.48 o 
  -1  11  12       69.36       87.05     14.89 o 
   0  11  12       14.57       10.44      7.39 o 
   1  11  12      172.10      177.91     18.46 o 
  -1  12  12       54.10       65.53     13.22 o 
   0  12  12       93.37      100.75     12.39 o 
  -3   0  13       85.36      119.84     20.50 o 
  -1   0  13     1642.50     1652.37     85.92 o 
   1   0  13      399.43      432.62     31.35 o 
   3   0  13      460.00      524.32     68.57 o 
  -4   1  13        4.82       10.93      9.35 o 
  -3   1  13       16.97       23.11      8.22 o 
  -2   1  13      207.47      208.41     16.38 o 
  -1   1  13       83.38       96.57     11.09 o 
   0   1  13      108.06      102.63      8.51 o 
   1   1  13        0.18        0.77      6.14 o 
   2   1  13      525.51      520.04     19.85 o 
   3   1  13       37.69       58.29     12.88 o 
  -4   2  13       75.68       89.26     14.38 o 
  -3   2  13      128.49      134.62     14.27 o 
  -2   2  13        1.81       13.16      6.98 o 
  -1   2  13       32.06       34.24      9.71 o 
   0   2  13        0.48        0.87      4.98 o 
   1   2  13       79.50       74.08      7.53 o 
   2   2  13       76.50       76.12      8.30 o 
   3   2  13      188.82      187.23     19.06 o 
  -4   3  13      356.43      303.51     22.87 o 
  -3   3  13        6.86       12.89     13.74 o 
  -2   3  13      332.62      316.23     21.28 o 
  -1   3  13        0.03        0.93      4.53 o 
   0   3  13      506.91      501.53     20.83 o 
   1   3  13      213.16      224.03     12.00 o 
   2   3  13        3.35        1.86      6.84 o 
   3   3  13        1.15       12.01      9.21 o 
  -4   4  13       80.19       40.53     12.92 o 
  -3   4  13      333.97      310.51     21.79 o 
  -2   4  13        1.20       23.52     10.72 o 
  -1   4  13      255.99      249.88     14.28 o 
   0   4  13       28.97       29.99      8.86 o 
   1   4  13      158.48      165.96     13.27 o 
   2   4  13       10.75        9.95      6.93 o 
   3   4  13      231.88      229.30     18.08 o 
  -4   5  13       45.91       23.04     10.77 o 
  -3   5  13       45.34       74.46     13.38 o 
  -2   5  13      361.99      361.79     29.24 o 
  -1   5  13       58.12       77.58     12.07 o 
   0   5  13      167.85      171.97     12.98 o 
   1   5  13       70.31       76.87      9.16 o 
   2   5  13      567.12      557.09     25.35 o 
   3   5  13        4.52       12.17      8.06 o 
  -4   6  13       25.72       29.95     14.86 o 
  -3   6  13      176.49      204.34     18.10 o 
  -2   6  13        1.45        0.00      5.66 o 
  -1   6  13      738.87      813.81     34.16 o 
   0   6  13        0.97        0.00      7.06 o 
   1   6  13      101.20      104.78     12.58 o 
   2   6  13       53.34       43.63      8.79 o 
  -3   7  13        0.02        0.84      8.67 o 
  -2   7  13      294.80      305.29     17.90 o 
  -1   7  13      128.09      139.14     12.11 o 
   0   7  13       67.03       64.49     10.23 o 
   1   7  13        8.40       13.83      7.21 o 
   2   7  13       67.65       95.54     15.08 o 
  -3   8  13      105.95      118.19     15.50 o 
  -2   8  13       62.01       94.47     11.79 o 
  -1   8  13       29.53       55.77     10.23 o 
   0   8  13       68.43       66.17     10.53 o 
   1   8  13       50.64       32.34     12.05 o 
   2   8  13       37.30       44.10     11.93 o 
  -3   9  13        4.18       25.07     10.59 o 
  -2   9  13      231.56      230.82     17.07 o 
  -1   9  13       25.35       25.94     10.21 o 
   0   9  13       40.83       50.48     11.18 o 
   1   9  13       50.40       39.45     11.72 o 
   2   9  13      170.35      215.60     20.35 o 
  -2  10  13       27.60       23.50     11.87 o 
  -1  10  13       49.45       51.14     10.47 o 
   0  10  13        1.26        2.56      6.86 o 
   1  10  13       91.95       81.53     13.88 o 
  -1  11  13        2.53        0.00      9.62 o 
   0  11  13        7.06       10.13      7.73 o 
  -4   0  14       42.66       65.72     20.18 o 
  -2   0  14      506.99      497.29     41.92 o 
   0   0  14      178.28      203.48     24.48 o 
   2   0  14      252.99      249.54     18.36 o 
  -4   1  14       27.92       11.30     10.25 o 
  -3   1  14      102.22      131.79     14.73 o 
  -2   1  14        3.24        0.00      6.63 o 
  -1   1  14      392.18      418.74     23.55 o 
   0   1  14       23.41       40.07      9.21 o 
   1   1  14      283.41      231.38     27.02 o 
   2   1  14        1.02        9.88      8.19 o 
   3   1  14      285.38      318.07     24.95 o 
  -4   2  14        7.16        0.00      9.42 o 
  -3   2  14        2.57       14.33     18.97 o 
  -2   2  14        1.33        0.00      7.43 o 
  -1   2  14       25.64       26.83      8.35 o 
   0   2  14      239.01      244.61     13.98 o 
   1   2  14        0.20        3.99      6.34 o 
   2   2  14      219.59      209.82     14.59 o 
   3   2  14        7.94        0.91     11.42 o 
  -4   3  14        8.53       30.89     11.85 o 
  -3   3  14       32.57       55.26     13.93 o 
  -2   3  14        0.73       15.62     15.94 o 
  -1   3  14      145.63      167.67     15.62 o 
   0   3  14       76.06       78.26     11.56 o 
   1   3  14      477.10      483.34     22.86 o 
   2   3  14        2.15       23.62      8.49 o 
  -4   4  14       21.66       16.45      9.85 o 
  -3   4  14        0.38       10.35      8.83 o 
  -2   4  14       55.10       80.14     12.24 o 
  -1   4  14        4.54       28.94     10.25 o 
   0   4  14       30.65       16.81      8.85 o 
   1   4  14       45.81       51.27      9.55 o 
   2   4  14       84.48       88.08     13.37 o 
  -3   5  14       54.21       64.20     13.17 o 
  -2   5  14       10.85        7.05      7.92 o 
  -1   5  14       47.93       77.05     11.16 o 
   0   5  14       66.75       74.81     11.55 o 
   1   5  14      640.51      573.81     25.77 o 
   2   5  14       21.37       28.20     11.32 o 
  -3   6  14        0.03        0.00      9.83 o 
  -2   6  14      267.05      266.92     20.93 o 
  -1   6  14      373.52      400.66     26.74 o 
   0   6  14       15.48       25.80      8.14 o 
   1   6  14        3.57        0.00      6.75 o 
   2   6  14       24.26       34.97     10.74 o 
  -3   7  14        7.31       10.80      9.36 o 
  -2   7  14        2.05       19.93     13.40 o 
  -1   7  14      155.15      175.56     14.72 o 
   0   7  14       32.27       38.36      9.36 o 
   1   7  14      106.20      120.52     12.90 o 
   2   7  14        0.96        1.48      8.42 o 
  -3   8  14        5.15       46.05     20.05 o 
  -2   8  14      428.44      409.09     24.31 o 
  -1   8  14      288.49      301.89     26.88 o 
   0   8  14       33.68       28.50      8.94 o 
   1   8  14        4.88        0.00      8.44 o 
  -2   9  14        0.14        6.52      8.92 o 
  -1   9  14       64.72       76.29     12.41 o 
   0   9  14        2.39       19.66      8.07 o 
   1   9  14       11.59       28.62     11.46 o 
  -1  10  14        3.20       18.28     11.97 o 
   0  10  14       16.32       22.62      9.31 o 
  -3   0  15       18.75        9.02     12.98 o 
  -1   0  15      269.57      316.83     32.19 o 
   1   0  15        0.87        9.63     11.93 o 
  -3   1  15        1.44       13.41     13.88 o 
  -2   1  15      174.76      191.83     16.91 o 
  -1   1  15       16.35       18.05      9.63 o 
   0   1  15       67.36       67.70     12.18 o 
   1   1  15        0.12        0.00      7.32 o 
   2   1  15        1.00       14.48      9.03 o 
  -3   2  15       75.13      103.49     23.08 o 
  -2   2  15       28.73       36.10     11.29 o 
  -1   2  15      177.54      177.05     16.39 o 
   0   2  15        1.95        0.00      7.71 o 
   1   2  15        9.24        0.00      7.17 o 
   2   2  15        0.20        0.44      6.78 o 
  -3   3  15        0.21        0.00     11.79 o 
  -2   3  15       91.87      101.86     14.72 o 
  -1   3  15        2.00        0.00      8.67 o 
   0   3  15       35.02       53.03     11.07 o 
   1   3  15       22.70       29.63      8.38 o 
   2   3  15       42.80       55.26     11.02 o 
  -3   4  15       85.06       98.00     12.90 o 
  -2   4  15       49.48       70.51     13.40 o 
  -1   4  15      148.34      171.66     18.16 o 
   0   4  15       10.81        9.68      9.06 o 
   1   4  15        0.49        0.00      6.10 o 
   2   4  15        6.70       15.68     10.15 o 
  -3   5  15        0.16        8.90     13.02 o 
  -2   5  15      102.29      110.30     15.27 o 
  -1   5  15       44.93       45.79     11.06 o 
   0   5  15      276.82      260.07     31.28 o 
   1   5  15       35.40       28.34      8.93 o 
  -3   6  15        6.89        8.12     10.15 o 
  -2   6  15      317.23      295.87     23.32 o 
  -1   6  15      491.20      525.60     33.24 o 
   0   6  15        5.97        0.14      6.56 o 
   1   6  15      152.99      154.06     16.82 o 
  -2   7  15       55.94       35.11     10.72 o 
  -1   7  15        9.95       23.02     11.53 o 
   0   7  15       69.47       94.33     12.19 o 
   1   7  15       16.38       22.77     10.63 o 
  -2   8  15       18.01       18.95      9.96 o 
  -1   8  15        2.66        0.69      7.78 o 
   0   8  15        5.57        0.84      7.86 o 
  -2   0  16      359.36      315.36     31.46 o 
   0   0  16      418.17      405.39     38.28 o 
  -3   1  16       23.77       32.26     12.44 o 
  -2   1  16       12.52       22.11      9.11 o 
  -1   1  16      301.35      321.65     21.45 o 
   0   1  16        4.32       17.88     12.09 o 
   1   1  16      240.75      256.59     20.70 o 
  -3   2  16        4.03        0.00      8.74 o 
  -2   2  16        0.63        0.00      9.59 o 
  -1   2  16        9.59       20.60     10.01 o 
   0   2  16      185.70      211.64     19.60 o 
   1   2  16        0.24        0.00      8.35 o 
  -3   3  16        2.28        0.00     10.15 o 
  -2   3  16       13.28        9.11      8.74 o 
  -1   3  16      346.74      330.08     25.36 o 
   0   3  16       17.98       22.85     10.71 o 
   1   3  16        0.96        0.54      7.94 o 
  -2   4  16        2.98        0.00      9.32 o 
  -1   4  16        2.48        0.00      9.78 o 
   0   4  16       48.80       69.16     18.35 o 
   1   4  16      227.40      226.64     24.24 o 
  -2   5  16       22.20       51.16     13.13 o 
  -1   5  16      116.12      135.26     16.19 o 
   0   5  16       68.08       65.06     19.10 o 
   1   5  16      230.82      208.20     22.96 o 
  -2   6  16      479.65      506.85     33.39 o 
  -1   6  16        9.95       16.96     13.49 o 
   0   6  16      447.78      440.17     29.85 o 
  -1   7  16       33.22       53.90     14.06 o 
  -1   0  17       31.40       50.33     15.54 o 
  -2   1  17       45.72       30.26     11.04 o 
  -1   1  17        3.33       15.09      9.42 o 
   0   1  17      264.58      279.91     23.64 o 
  -2   2  17        8.76       18.41     10.78 o 
  -1   2  17       79.51       73.70     14.01 o 
   0   2  17       78.73       86.65     19.87 o 
  -1   3  17        8.57        7.54     10.00 o 
   0   3  17        0.44        7.61     11.42 o 
  -1   4  17       56.91       61.53     14.52 o 
                                                 
